# Supplementary material for: Orchestrating NK and T cells via tri-specific nano-antibodies for synergistic antitumor immunity
Source: Nat Commun. 2024 Jul 23;15:6211. doi: 10.1038/s41467-024-50474-y (PMC11266419; doi:10.1038/s41467-024-50474-y)
Supplement: Supplementary file 8 — Source Data [file 41467_2024_50474_MOESM8_ESM.xlsx]

## Sheet: Fig. 2b
	Energy (kJ/mol)	ΔEelec	ΔEvdW	ΔGnp,solv	ΔGelec,solv	Binding energy
	Mean	-225.117	-3257.83	-332.512	2049.17	-1766.29
	SD	28.47	55.833	6.276	81.321	81.161
	N	3	3	3	3	3

## Sheet: Fig. 2d
				Size/nm			PDI
			P/H	Mean	SD	N	Mean	SD	N
	PLLA-COOR	7.2 K	10/1	122.6	0.8456	5	0.125	0.021	5
			10/1.3	120.5	2.415	5	0.122	0.028	5
			10/2.0	141.7	0.6301	5	0.146	0.01	5
		36 K	10/1	122.7	0.9839	5	0.119	0.019	5
			10/1.3	129.8	3.216	5	0.164	0.022	5
			10/2.0	135.6	2.33	5	0.11	0.021	5
		137 K	10/1	115	1.071	5	0.147	0.014	5
			10/1.3	138.1	1.632	5	0.091	0.009	5
			10/2.0	147.7	0.7701	5	0.094	0.023	5
		240 K	10/1	128.7	0.9581	5	0.122	0.022	5
			10/1.3	130.3	1.404	5	0.112	0.022	5
			10/2.0	151.5	1.651	5	0.1	0.011	5
	PLLA-COOH	1.5 K	10/1	130.6	4.156	5	0.393	0.043	5
			10/1.3	160.9	4.073	5	0.53	0.016	5
			10/2.0	262	11.21	5	0.729	0.015	5
		17 K	10/1	106	0.3606	5	0.149	0.013	5
			10/1.3	109.4	0.7314	5	0.147	0.039	5
			10/2.0	116.3	1.359	5	0.131	0.015	5
		40 K	10/1	98.48	1.142	5	0.139	0.019	5
			10/1.3	106.1	2.11	5	0.167	0.013	5
			10/2.0	118.9	1.538	5	0.124	0.036	5
		66 K	10/1	101.2	1.969	5	0.132	0.018	5
			10/1.3	114.1	2.787	5	0.118	0.017	5
			10/2.0	120.9	3.213	5	0.109	0.018	5
		160 K	10/1	115.5	2.549	5	0.108	0.032	5
			10/1.3	125.9	2.787	5	0.096	0.015	5
			10/2.0	133.6	2.413	5	0.097	0.021	5
		210 K	10/1	123.5	1.277	5	0.141	0.025	5
			10/1.3	121.9	2.19	5	0.103	0.043	5
			10/2.0	141.2	3.908	5	0.102	0.019	5
	PDLLA-COOH	6 K	10/1	163.5	5.233	5	0.318	0.039	5
			10/1.3	246.1	5.254	5	0.395	0.012	5
			10/2.0	209.4	4.025	5	0.229	0.026	5
		20 K	10/1	129.9	1.442	5	0.149	0.018	5
			10/1.3	143.6	0.994	5	0.118	0.019	5
			10/2.0	149.1	2.016	5	0.127	0.019	5
		54 K	10/1	132.2	1.388	5	0.173	0.016	5
			10/1.3	157.2	3.746	5	0.155	0.015	5
			10/2.0	150	1.133	5	0.148	0.014	5
		115 K	10/1	108.8	0.847	5	0.142	0.013	5
			10/1.3	113.4	0.738	5	0.104	0.016	5
			10/2.0	122.7	0.453	5	0.123	0.013	5
		220 K	10/1	105.3	1.659	5	0.144	0.011	5
			10/1.3	118.9	0.695	5	0.128	0.004	5
			10/2.0	147.6	3.254	5	0.096	0.034	5
	PLGA75:25-COOH	6.2 K	10/1	97.28	1.647	5	0.276	0.024	5
			10/1.3	98.26	0.5226	5	0.252	0.006	5
			10/2.0	113.3	2.028	5	0.273	0.015	5
		12 K	10/1	130.7	1.875	5	0.197	0.006	5
			10/1.3	125.5	1.565	5	0.202	0.005	5
			10/2.0	141.8	1.326	5	0.161	0.011	5
		24 K	10/1	133	1.09	5	0.145	0.018	5
			10/1.3	132	1.833	5	0.126	0.029	5
			10/2.0	139.1	1.152	5	0.128	0.02	5
		53 K	10/1	149.5	2.684	5	0.215	0.011	5
			10/1.3	145.2	1.892	5	0.191	0.022	5
			10/2.0	159.6	2.431	5	0.127	0.018	5
		75 K	10/1	130.8	1.154	5	0.123	0.019	5
			10/1.3	144.4	1.424	5	0.112	0.026	5
			10/2.0	139.7	2.024	5	0.119	0.045	5
		105 K	10/1	99.23	0.2734	5	0.139	0.022	5
			10/1.3	107.1	0.7266	5	0.146	0.02	5
			10/2.0	105.3	1.445	5	0.149	0.027	5
		158 K	10/1	108.4	1.343	5	0.122	0.028	5
			10/1.3	104.3	1.649	5	0.098	0.028	5
			10/2.0	114.7	1.26	5	0.134	0.028	5

## Sheet: Fig. 2e
			P/H	SA loading efficiency (%)
	PLLA-COOR	7.2 K	10/1	25.5001
			10/1.3	27.1102
			10/2.0	27.9971
		36 K	10/1	36.5906
			10/1.3	33.4663
			10/2.0	29.7751
		137 K	10/1	35.0472
			10/1.3	38.3835
			10/2.0	28.5895
		240 K	10/1	29.1425
			10/1.3	20.6573
			10/2.0	27.2501
		17 K	10/1	12.3236
			10/1.3	0.979179
			10/2.0	10.932
		40 K	10/1	10.8
			10/1.3	28.2
			10/2.0	15.8
		66 K	10/1	28.7
			10/1.3	2.8
			10/2.0	10.9
		160 K	10/1	16.9211
			10/1.3	15.2354
			10/2.0	4.85724
		210 K	10/1	10.35
			10/1.3	10.7682
			10/2.0	17.6292
	PDLLA-COOH	20 K	10/1	29.0226
			10/1.3	13.714
			10/2.0	15.0355
		54 K	10/1	4.25286
			10/1.3	1.40204
			10/2.0	8.30313
		115 K	10/1	13.6
			10/1.3	8.3
			10/2.0	23.5
		220 K	10/1
			10/1.3	18.6
			10/2.0	9.4
				5.1
	PLGA75:25-COOH	12 K	10/1	25.8197
			10/1.3	12.0699
			10/2.0	2.64707
		24 K	10/1	10.0239
			10/1.3	15.6248
			10/2.0	14.4376
		53 K	10/1	21.2386
			10/1.3	33.7042
			10/2.0	19.4031
		75 K	10/1	14.4887
			10/1.3	19.499
			10/2.0	10.3639
		105 K	10/1	13.3514
			10/1.3	22.0778
			10/2.0	27.9425
		158 K	10/1	13.9904
			10/1.3	33.3843
			10/2.0	37.1912

## Sheet: Fig. 2j
	APCN
	size	Intensity
	0.4	0	0	0	0	0	0
	0.463	0	0	0	0	0	0
	0.536	0	0	0	0	0	0
	0.621	0	0	0	0	0	0
	0.719	0	0	0	0	0	0
	0.833	0	0	0	0	0	0
	0.965	0	0	0	0	0	0
	1.12	0	0	0	0	0	0
	1.29	0	0	0	0	0	0
	1.5	0	0	0	0	0	0
	1.74	0	0	0	0	0	0
	2.01	0	0	0	0	0	0
	2.33	0	0	0	0	0	0
	2.7	0	0	0	0	0	0
	3.12	0	0	0	0	0	0
	3.62	0	0	0	0	0	0
	4.19	0	0	0	0	0	0
	4.85	0	0	0	0	0	0
	5.61	0	0	0	0	0	0
	6.5	0	0	0	0	0	0
	7.53	0	0	0	0	0	0
	8.72	0	0	0	0	0	0
	10.1	0	0	0	0	0	0
	11.7	0	0	0	0	0	0
	13.5	0	0	0	0	0	0
	15.7	0	0	0	0	0	0
	18.2	0	0	0	0	0	0
	21	0	0	0	0	0	0
	24.4	0	0	0	0	0	0
	28.2	0	0	0	0	0	0
	32.7	0	0	0	0	0	0
	37.8	0	0	0	0	0	0
	43.8	0	0	0	0	0	0
	50.7	0	0	0	0.0869	0	0
	58.8	0.249	0	0.7	0.926	0.656	0.333
	68.1	1.79	1.04	2.41	2.68	2.35	1.86
	78.8	4.64	4.42	4.99	5.16	4.97	4.57
	91.3	8.18	9.18	7.99	7.93	8.06	7.9
	106	11.6	13.7	10.8	10.5	11	11.1
	122	14	16.4	13	12.4	13.2	13.4
	142	15	16.8	13.9	13.2	14.1	14.4
	164	14.3	14.8	13.6	13	13.7	13.9
	190	12.2	11.2	11.9	11.6	12	12.1
	220	9.01	7.02	9.36	9.35	9.27	9.33
	255	5.61	3.32	6.33	6.69	6.16	6.21
	295	2.67	0.91	3.47	4.07	3.28	3.36
	342	0.741	0	1.32	1.91	1.16	1.27
	396	0	0	0.198	0.539	0.121	0.201
	459	0	0	0	0	0	0
	531	0	0	0	0	0	0
	615	0	0	0	0	0	0
	712	0	0	0	0	0	0
	825	0	0	0	0	0	0
	955	0	0	0	0	0	0
	1110	0	0	0	0	0	0
	1280	0	0	0	0	0	0
	1480	0	0	0	0	0	0
	1720	0	0	0	0	0	0
	1990	0	0	0	0	0	0
	2300	0	0	0	0	0	0
	2670	0	0	0	0	0	0
	3090	0	0	0	0	0	0
	3580	0	0	0	0	0	0
	4150	0	0.124	0	0	0	0
	4800	0	0.382	0	0	0	0
	5560	0	0.688	0	0	0	0
	6440	0	0	0	0	0	0
	7460	0	0	0	0	0	0
	8630	0	0	0	0	0	0

## Sheet: Fig. 2k
	APCN@NA
	size	Intensity
	0.4	0	0	0	0	0	0
	0.463	0	0	0	0	0	0
	0.536	0	0	0	0	0	0
	0.621	0	0	0	0	0	0
	0.719	0	0	0	0	0	0
	0.833	0	0	0	0	0	0
	0.965	0	0	0	0	0	0
	1.12	0	0	0	0	0	0
	1.29	0	0	0	0	0	0
	1.5	0	0	0	0	0	0
	1.74	0	0	0	0	0	0
	2.01	0	0	0	0	0	0
	2.33	0	0	0	0	0	0
	2.7	0	0	0	0	0	0
	3.12	0	0	0	0	0	0
	3.62	0	0	0	0	0	0
	4.19	0	0	0	0	0	0
	4.85	0	0	0	0	0	0
	5.61	0	0	0	0	0	0
	6.5	0	0	0	0	0	0
	7.53	0	0	0	0	0	0
	8.72	0	0	0	0	0	0
	10.1	0	0	0	0	0	0
	11.7	0	0	0	0	0	0
	13.5	0	0	0	0	0	0
	15.7	0	0	0	0	0	0
	18.2	0	0	0	0	0	0
	21	0	0	0	0	0	0
	24.4	0	0	0	0	0	0
	28.2	0	0	0	0	0	0
	32.7	0	0	0	0	0	0
	37.8	0	0	0	0	0	0
	43.8	0	0	0	0	0	0
	50.7	0	0	0	0	0	0
	58.8	0	0	0	0	0	0.151
	68.1	0.569	0.285	0	0	0.552	1.08
	78.8	2.95	2.22	1.31	0.297	2.38	2.88
	91.3	6.55	5.6	4.79	4.07	5.27	5.33
	106	10.3	9.48	9.33	9.99	8.55	8.05
	122	13.1	12.8	13.4	15.5	11.5	10.5
	142	14.4	14.8	15.8	18.5	13.4	12.4
	164	14.1	15.1	16	18.2	14	13.2
	190	12.4	13.7	14.2	15	13.3	12.9
	220	9.72	11.1	11	10.1	11.4	11.5
	255	6.73	7.78	7.28	5.16	8.76	9.25
	295	3.95	4.55	3.85	1.57	5.9	6.57
	342	1.8	2	1.4	0	3.31	3.93
	396	0.495	0.493	0.195	0	1.38	1.79
	459	0	0	0	0	0.311	0.47
	531	0	0	0	0	0	0
	615	0	0	0	0	0	0
	712	0	0	0	0	0	0
	825	0	0	0	0	0	0
	955	0	0	0	0	0	0
	1110	0	0	0	0	0	0
	1280	0	0	0	0	0	0
	1480	0	0	0	0	0	0
	1720	0	0	0	0	0	0
	1990	0	0	0	0	0	0
	2300	0	0	0	0	0	0
	2670	0.0558	0	0	0	0	0
	3090	0.196	0	0	0	0	0
	3580	0.407	0	0.0712	0.00146	0	0
	4150	0.644	0	0.236	0.189	0	0
	4800	0.853	0	0.456	0.552	0	0
	5560	0.979	0	0.658	0.964	0	0
	6440	0	0	0	0	0	0
	7460	0	0	0	0	0	0
	8630	0	0	0	0	0	0

## Sheet: Fig. 2l
			Size/nm
		Time/h	Mean	SD	N
		0	160.5	1.438	5
		1	153.8	3.705	5
		13.5	159.3	1.91	5
		23.5	165.5	5.397	5
		36	159.4	1.041	5
		84	171.9	3.341	5
		119	164.4	1.765	5
		192	172	1.772	5

## Sheet: Fig. 2m
	Concentration of APCN@NA (M)	Fnorm [%]
	4.67e-07	956.523
	4.35e-07	956.76
	4.06e-07	957.01
	3.79e-07	957.273
	3.54e-07	957.549
	3.3e-07	957.839
	3.08e-07	958.143
	2.87e-07	958.461
	2.68e-07	958.793
	2.5e-07	959.14
	2.33e-07	959.502
	2.18e-07	959.878
	2.03e-07	960.268
	1.89e-07	960.672
	1.77e-07	961.089
	1.65e-07	961.52
	1.54e-07	961.963
	1.44e-07	962.418
	1.34e-07	962.883
	1.25e-07	963.359
	1.17e-07	963.844
	1.09e-07	964.337
	1.02e-07	964.837
	9.47e-08	965.342
	8.84e-08	965.851
	8.25e-08	966.363
	7.69e-08	966.876
	7.18e-08	967.389
	6.7e-08	967.9
	6.25e-08	968.409
	5.83e-08	968.913
	5.44e-08	969.412
	5.08e-08	969.904
	4.74e-08	970.387
	4.42e-08	970.862
	4.12e-08	971.326
	3.85e-08	971.78
	3.59e-08	972.221
	3.35e-08	972.65
	3.13e-08	973.066
	2.92e-08	973.469
	2.72e-08	973.857
	2.54e-08	974.232
	2.37e-08	974.592
	2.21e-08	974.938
	2.06e-08	975.27
	1.92e-08	975.587
	1.79e-08	975.89
	1.67e-08	976.18
	1.56e-08	976.455
	1.46e-08	976.718
	1.36e-08	976.967
	1.27e-08	977.204
	1.18e-08	977.428
	1.1e-08	977.641
	1.03e-08	977.842
	9.62e-09	978.033
	8.97e-09	978.212
	8.37e-09	978.382
	7.81e-09	978.542
	7.29e-09	978.693
	6.8e-09	978.835
	6.35e-09	978.969
	5.92e-09	979.095
	5.52e-09	979.213
	5.15e-09	979.325
	4.81e-09	979.429
	4.49e-09	979.527
	4.19e-09	979.62
	3.91e-09	979.706
	3.64e-09	979.787
	3.4e-09	979.863
	3.17e-09	979.934
	2.96e-09	980.001
	2.76e-09	980.064
	2.58e-09	980.122
	2.4e-09	980.177
	2.24e-09	980.229
	2.09e-09	980.277
	1.95e-09	980.322
	1.82e-09	980.364
	1.7e-09	980.403
	1.59e-09	980.44
	1.48e-09	980.474
	1.38e-09	980.506
	1.29e-09	980.536
	1.2e-09	980.564
	1.12e-09	980.591
	1.05e-09	980.615
	9.77e-10	980.638
	9.11e-10	980.659
	8.5e-10	980.679
	7.93e-10	980.698
	7.4e-10	980.716
	6.91e-10	980.732
	6.44e-10	980.747
	6.01e-10	980.761
	5.61e-10	980.774
	5.23e-10	980.787
	4.88e-10	980.798
	4.56e-10	980.809
	4.25e-10	980.819
	3.97e-10	980.829
	3.7e-10	980.838
	3.45e-10	980.846
	3.22e-10	980.854
	3.01e-10	980.861
	2.8e-10	980.867
	2.62e-10	980.874
	2.44e-10	980.879
	2.28e-10	980.885
	2.13e-10	980.89
	1.98e-10	980.894
	1.85e-10	980.899
	1.73e-10	980.903
	1.61e-10	980.907
	1.5e-10	980.91
	1.4e-10	980.914
	1.31e-10	980.917
	1.22e-10	980.92
	1.14e-10	980.923
	1.06e-10	980.925
	9.92e-11	980.928
	9.25e-11	980.93
	8.63e-11	980.932
	8.05e-11	980.934
	7.51e-11	980.936
	7.01e-11	980.937
	6.54e-11	980.939
	6.1e-11	980.94

## Sheet: Fig. 2n
	Concentration of APCN@NA (M)	Fnorm [%]
	4.67e-07	944.823
	4.35e-07	944.961
	4.06e-07	945.108
	3.79e-07	945.265
	3.54e-07	945.43
	3.3e-07	945.606
	3.08e-07	945.792
	2.87e-07	945.989
	2.68e-07	946.197
	2.5e-07	946.417
	2.33e-07	946.648
	2.18e-07	946.893
	2.03e-07	947.149
	1.89e-07	947.419
	1.77e-07	947.703
	1.65e-07	948
	1.54e-07	948.31
	1.44e-07	948.634
	1.34e-07	948.972
	1.25e-07	949.323
	1.17e-07	949.687
	1.09e-07	950.065
	1.02e-07	950.455
	9.47e-08	950.857
	8.84e-08	951.27
	8.25e-08	951.694
	7.69e-08	952.127
	7.18e-08	952.569
	6.7e-08	953.019
	6.25e-08	953.474
	5.83e-08	953.935
	5.44e-08	954.399
	5.08e-08	954.866
	4.74e-08	955.333
	4.42e-08	955.799
	4.12e-08	956.264
	3.85e-08	956.725
	3.59e-08	957.182
	3.35e-08	957.632
	3.13e-08	958.075
	2.92e-08	958.51
	2.72e-08	958.936
	2.54e-08	959.351
	2.37e-08	959.755
	2.21e-08	960.148
	2.06e-08	960.529
	1.92e-08	960.896
	1.79e-08	961.251
	1.67e-08	961.593
	1.56e-08	961.921
	1.46e-08	962.236
	1.36e-08	962.538
	1.27e-08	962.826
	1.18e-08	963.101
	1.1e-08	963.363
	1.03e-08	963.612
	9.62e-09	963.849
	8.97e-09	964.074
	8.37e-09	964.288
	7.81e-09	964.49
	7.29e-09	964.682
	6.8e-09	964.862
	6.35e-09	965.033
	5.92e-09	965.195
	5.52e-09	965.347
	5.15e-09	965.49
	4.81e-09	965.625
	4.49e-09	965.752
	4.19e-09	965.872
	3.91e-09	965.984
	3.64e-09	966.09
	3.4e-09	966.189
	3.17e-09	966.282
	2.96e-09	966.37
	2.76e-09	966.452
	2.58e-09	966.529
	2.4e-09	966.601
	2.24e-09	966.668
	2.09e-09	966.732
	1.95e-09	966.791
	1.82e-09	966.846
	1.7e-09	966.898
	1.59e-09	966.947
	1.48e-09	966.992
	1.38e-09	967.035
	1.29e-09	967.075
	1.2e-09	967.112
	1.12e-09	967.147
	1.05e-09	967.179
	9.77e-10	967.21
	9.11e-10	967.238
	8.5e-10	967.265
	7.93e-10	967.29
	7.4e-10	967.313
	6.91e-10	967.335
	6.44e-10	967.355
	6.01e-10	967.374
	5.61e-10	967.391
	5.23e-10	967.408
	4.88e-10	967.423
	4.56e-10	967.438
	4.25e-10	967.451
	3.97e-10	967.464
	3.7e-10	967.476
	3.45e-10	967.486
	3.22e-10	967.497
	3.01e-10	967.506
	2.8e-10	967.515
	2.62e-10	967.524
	2.44e-10	967.531
	2.28e-10	967.538
	2.13e-10	967.545
	1.98e-10	967.552
	1.85e-10	967.558
	1.73e-10	967.563
	1.61e-10	967.568
	1.5e-10	967.573
	1.4e-10	967.577
	1.31e-10	967.582
	1.22e-10	967.585
	1.14e-10	967.589
	1.06e-10	967.592
	9.92e-11	967.596
	9.25e-11	967.599
	8.63e-11	967.601
	8.05e-11	967.604
	7.51e-11	967.606
	7.01e-11	967.609
	6.54e-11	967.611
	6.1e-11	967.613
	5.69e-11	967.614
	5.31e-11	967.616
	4.96e-11	967.618

## Sheet: Fig. 2p
	αPDL1			α4-1BB			αNKG2A
	Time/min	Fluorescence		Time/min	Fluorescence		Time/min	Fluorescence
	0	0		0	0		0	0
	0.0166667	0		0.0166667	0		0.0166667	0
	0.0333333	0		0.0333333	0		0.0333333	0
	0.05	0		0.05	0		0.05	0
	0.0666667	0		0.0666667	0		0.0666667	0
	0.0833333	0		0.0833333	0		0.0833333	0
	0.1	-0.000398636		0.1	-0.0015564		0.1	-0.00392151
	0.116667	-0.0013752		0.116667	-0.00643921		0.116667	-0.0166168
	0.133333	-0.00235176		0.133333	-0.0220642		0.133333	-0.0488434
	0.15	-0.00332832		0.15	-0.0455017		0.15	-0.106461
	0.166667	-0.00528145		0.166667	-0.0767517		0.166667	-0.175796
	0.183333	-0.00821114		0.183333	-0.0992126		0.183333	-0.249039
	0.2	-0.0160236		0.2	-0.0855408		0.2	-0.317398
	0.216667	-0.0248127		0.216667	-0.0386658		0.216667	-0.326187
	0.233333	-0.0189533		0.233333	0.0785217		0.233333	-0.042984
	0.25	0.0308514		0.25	0.364654		0.25	1.05565
	0.266667	0.156828		0.266667	1.05411		0.266667	3.72264
	0.283333	0.380461		0.283333	2.38614		0.283333	8.51952
	0.3	0.69589		0.3	4.29239		0.3	15.1855
	0.316667	1.04745		0.316667	6.40665		0.316667	22.5264
	0.333333	1.36386		0.333333	8.22403		0.333333	29.0488
	0.35	1.5914		0.35	9.45938		0.35	33.6982
	0.366667	1.71444		0.366667	10.0844		0.366667	36.1914
	0.383333	1.74569		0.383333	10.1928		0.383333	36.8281
	0.4	1.71542		0.4	9.97012		0.4	36.2099
	0.416667	1.65976		0.416667	9.58926		0.416667	34.9756
	0.433333	1.59921		0.433333	9.17227		0.433333	33.5166
	0.45	1.5328		0.45	8.75626		0.45	31.9473
	0.466667	1.45761		0.466667	8.31192		0.466667	30.2598
	0.483333	1.37363		0.483333	7.86075		0.483333	28.5107
	0.5	1.29159		0.5	7.42911		0.5	26.8056
	0.516667	1.2164		0.516667	7.03458		0.516667	25.2363
	0.533333	1.15585		0.533333	6.68301		0.533333	23.8574
	0.55	1.10116		0.55	6.34708		0.55	22.6875
	0.566667	1.04843		0.566667	6.03555		0.566667	21.6816
	0.583333	0.992765		0.583333	5.7377		0.583333	20.7519
	0.6	0.937101		0.6	5.44669		0.6	19.873
	0.616667	0.88925		0.616667	5.17813		0.616667	19.0166
	0.633333	0.849211		0.633333	4.93692		0.633333	18.1924
	0.65	0.814055		0.65	4.7211		0.65	17.417
	0.666667	0.776945		0.666667	4.51993		0.666667	16.7051
	0.683333	0.740812		0.683333	4.31583		0.683333	16.0566
	0.7	0.712492		0.7	4.13321		0.7	15.4424
	0.716667	0.687101		0.716667	3.98575		0.716667	14.876
	0.733333	0.658781		0.733333	3.87735		0.733333	14.3545
	0.75	0.626555		0.75	3.77383		0.75	13.8828
	0.766667	0.593351		0.766667	3.6459		0.766667	13.4404
	0.783333	0.566008		0.783333	3.51212		0.783333	13.0029
	0.8	0.544523		0.8	3.41641		0.8	12.5342
	0.816667	0.529875		0.816667	3.35391		0.816667	12.042
	0.833333	0.51718		0.833333	3.29434		0.833333	11.5547
	0.85	0.505461		0.85	3.20938		0.85	11.0947
	0.866667	0.492765		0.866667	3.08145		0.866667	10.6875
	0.883333	0.479094		0.883333	2.93399		0.883333	10.3769
	0.9	0.460539		0.9	2.79532		0.9	10.1572
	0.916667	0.444914		0.916667	2.7084		0.916667	9.98338
	0.933333	0.434172		0.933333	2.66739		0.933333	9.76268
	0.95	0.426359		0.95	2.65469		0.95	9.46092
	0.966667	0.421476		0.966667	2.62247		0.966667	9.11424
	0.983333	0.41464		0.983333	2.56973		0.983333	8.80174
	1	0.403898		1	2.5004		1	8.55858
	1.01667	0.390226		1.01667	2.40958		1.01667	8.34959
	1.03333	0.374601		1.03333	2.33243		1.03333	8.14842
	1.05	0.358976		1.05	2.25528		1.05	7.98338
	1.06667	0.343351		1.06667	2.20059		1.06667	7.87108
	1.08333	0.335539		1.08333	2.13907		1.08333	7.78026
	1.1	0.334562		1.1	2.06876		1.1	7.67674
	1.11667	0.337492		1.11667	2.01993		1.11667	7.54295
	1.13333	0.337492		1.13333	1.9877		1.13333	7.41405
	1.15	0.328703		1.15	1.99454		1.15	7.29588
	1.16667	0.314055		1.16667	2.01016		1.16667	7.14842
	1.18333	0.299406		1.18333	2.00235		1.18333	6.94432
	1.2	0.291594		1.2	1.94473		1.2	6.71385
	1.21667	0.290617		1.21667	1.85587		1.21667	6.52147
	1.23333	0.28964		1.23333	1.80215		1.23333	6.37791
	1.25	0.286711		1.25	1.78262		1.25	6.25194
	1.26667	0.279875		1.26667	1.77579		1.26667	6.09373
	1.28333	0.269133		1.28333	1.74356		1.28333	5.89549
	1.3	0.255461		1.3	1.70938		1.3	5.6992
	1.31667	0.244719		1.31667	1.69083		1.31667	5.57127
	1.33333	0.238859		1.33333	1.68301		1.33333	5.53807
	1.35	0.235929		1.35	1.67129		1.35	5.54393
	1.36667	0.237883		1.36667	1.63809		1.36667	5.51268
	1.38333	0.242765		1.38333	1.60977		1.38333	5.40623
	1.4	0.243742		1.4	1.55606		1.4	5.25487
	1.41667	0.237883		1.41667	1.49844		1.41667	5.10155
	1.43333	0.221281		1.43333	1.43887		1.43333	4.96385
	1.45	0.20175		1.45	1.39004		1.45	4.82713
	1.46667	0.185148		1.46667	1.35196		1.46667	4.68651
	1.48333	0.179289		1.48333	1.30997		1.48333	4.55077
	1.5	0.184172		1.5	1.28165		1.5	4.44041
	1.51667	0.188078		1.51667	1.25333		1.51667	4.3701
	1.53333	0.186125		1.53333	1.23868		1.53333	4.32713
	1.55	0.173429		1.55	1.23965		1.55	4.30272
	1.56667	0.159758		1.56667	1.24747		1.56667	4.3037
	1.58333	0.151945		1.58333	1.25137		1.58333	4.29588
	1.6	0.153898		1.6	1.2211		1.6	4.23827
	1.61667	0.162687		1.61667	1.16934		1.61667	4.12596
	1.63333	0.166594		1.63333	1.10294		1.63333	4.00096
	1.65	0.166594		1.65	1.04727		1.65	3.91112
	1.66667	0.165617		1.66667	1.01309		1.66667	3.86815
	1.68333	0.165617		1.68333	0.998444		1.68333	3.88377
	1.7	0.162687		1.7	1.017		1.7	3.9326
	1.71667	0.153898		1.71667	1.03653		1.71667	3.9326
	1.73333	0.142179		1.73333	1.03848		1.73333	3.85545
	1.75	0.130461		1.75	1.03067		1.75	3.71678
	1.76667	0.124601		1.76667	1.0336		1.76667	3.57225
	1.78333	0.121672		1.78333	1.06094		1.78333	3.44139
	1.8	0.121672		1.8	1.09512		1.8	3.34081
	1.81667	0.121672		1.81667	1.11563		1.81667	3.29198
	1.83333	0.123625		1.83333	1.11563		1.83333	3.25584
	1.85	0.125578		1.85	1.08145		1.85	3.22264
	1.86667	0.124601		1.86667	1.02872		1.86667	3.19432
	1.88333	0.120695		1.88333	0.980865		1.88333	3.1787
	1.9	0.118742		1.9	0.954498		1.9	3.15624
	1.91667	0.118742		1.91667	0.954498		1.91667	3.09862
	1.93333	0.116789		1.93333	0.947662		1.93333	3.04393
	1.95	0.113859		1.95	0.947662		1.95	3.03905
	1.96667	0.112883		1.96667	0.941803		1.96667	3.08592
	1.98333	0.116789		1.98333	0.953522		1.98333	3.13768
	2	0.119719		2	0.964264		2	3.1367
	2.01667	0.118742		2.01667	0.962311		2.01667	3.08787
	2.03333	0.113859		2.03333	0.956451		2.03333	3.02537
	2.05	0.11093		2.05	0.945709		2.05	2.95995
	2.06667	0.109953		2.06667	0.93692		2.06667	2.87303
	2.08333	0.11093		2.08333	0.907623		2.08333	2.78026
	2.1	0.109953		2.1	0.863678		2.1	2.71971
	2.11667	0.108976		2.11667	0.829498		2.11667	2.70116
	2.13333	0.108		2.13333	0.832428		2.13333	2.69139
	2.15	0.107023		2.15	0.859772		2.15	2.65037
	2.16667	0.109953		2.16667	0.875397		2.16667	2.61034
	2.18333	0.113859		2.18333	0.851959		2.18333	2.62108
	2.2	0.115812		2.2	0.803131		2.2	2.6787
	2.21667	0.115812		2.21667	0.770904		2.21667	2.75096
	2.23333	0.113859		2.23333	0.7836		2.23333	2.77537
	2.25	0.114836		2.25	0.841217		2.25	2.75389
	2.26667	0.115812		2.26667	0.901764		2.26667	2.70897
	2.28333	0.113859		2.28333	0.93399		2.28333	2.65233
	2.3	0.109953		2.3	0.917389		2.3	2.58787
	2.31667	0.104094		2.31667	0.869537		2.31667	2.49412
	2.33333	0.0962811		2.33333	0.817779		2.33333	2.38475
	2.35	0.0894451		2.35	0.789459		2.35	2.3076
	2.36667	0.0845623		2.36667	0.799225		2.36667	2.30858
	2.38333	0.0826092		2.38333	0.817779		2.38333	2.3867
	2.4	0.0816326		2.4	0.828522		2.4	2.47264
	2.41667	0.0787029		2.41667	0.813873		2.41667	2.49022
	2.43333	0.0747967		2.43333	0.790436		2.43333	2.45995
	2.45	0.071867		2.45	0.760162		2.45	2.41405
	2.46667	0.0738201		2.46667	0.739654		2.46667	2.38963
	2.48333	0.0816326		2.48333	0.75235		2.48333	2.38377
	2.5	0.0913982		2.5	0.781647		2.5	2.3994
	2.51667	0.0992107		2.51667	0.809967		2.51667	2.43553
	2.53333	0.0982342		2.53333	0.794342		2.53333	2.45409
	2.55	0.0923748		2.55	0.775787		2.55	2.4492
	2.56667	0.0904217		2.56667	0.789459		2.56667	2.41405
	2.58333	0.0904217		2.58333	0.844147		2.58333	2.36424
	2.6	0.0894451		2.6	0.899811		2.6	2.30565
	2.61667	0.087492		2.61667	0.90567		2.61667	2.27537
	2.63333	0.0865154		2.63333	0.872467		2.63333	2.27928
	2.65	0.0904217		2.65	0.828522		2.65	2.28026
	2.66667	0.0992107		2.66667	0.787506		2.66667	2.24217
	2.68333	0.108		2.68333	0.755279		2.68333	2.16112
	2.7	0.112883		2.7	0.723053		2.7	2.08495
	2.71667	0.108		2.71667	0.687897		2.71667	2.04881
	2.73333	0.0953045		2.73333	0.685944		2.73333	2.06444
	2.75	0.0835857		2.75	0.684967		2.75	2.13084
	2.76667	0.0738201		2.76667	0.691803		2.76667	2.22069
	2.78333	0.0630779		2.78333	0.68692		2.78333	2.3076
	2.8	0.0513592		2.8	0.693756		2.8	2.37499
	2.81667	0.0454998		2.81667	0.724029		2.81667	2.40526
	2.83333	0.0464764		2.83333	0.763092		2.83333	2.3994
	2.85	0.0513592		2.85	0.787506		2.85	2.32909
	2.86667	0.056242		2.86667	0.78067		2.86667	2.19725
	2.88333	0.0572185		2.88333	0.748444		2.88333	2.07127
	2.9	0.0601482		2.9	0.730865		2.9	2.03026
	2.91667	0.0679607		2.91667	0.74649		2.91667	2.08495
	2.93333	0.0796795		2.93333	0.768951		2.93333	2.15624
	2.95	0.0904217		2.95	0.784576		2.95	2.18749
	2.96667	0.0933514		2.96667	0.779694		2.96667	2.18162
	2.98333	0.0855389		2.98333	0.765045		2.98333	2.18162
	3	0.0708904		3	0.748444		3	2.1953
	3.01667	0.0523357		3.01667	0.724029		3.01667	2.19432
	3.03333	0.0396404		3.03333	0.702545		3.03333	2.16795
	3.05	0.0367107		3.05	0.683014		3.05	2.13182
	3.06667	0.0435467		3.06667	0.661529		3.06667	2.11229
	3.08333	0.0533123		3.08333	0.637115		3.08333	2.10545
	3.1	0.0591717		3.1	0.616608		3.1	2.10252
	3.11667	0.0591717		3.11667	0.607819		3.11667	2.11131
	3.13333	0.0591717		3.13333	0.600983		3.13333	2.15037
	3.15	0.0601482		3.15	0.598053		3.15	2.19334
	3.16667	0.0601482		3.16667	0.610748		3.16667	2.20506
	3.18333	0.0523357		3.18333	0.644928		3.18333	2.17772
	3.2	0.040617		3.2	0.683014		3.2	2.13475
	3.21667	0.0347576		3.21667	0.707428		3.21667	2.11912
	3.23333	0.0415935		3.23333	0.708404		3.23333	2.15037
	3.25	0.0523357		3.25	0.693756		3.25	2.2285
	3.26667	0.0581951		3.26667	0.656647		3.26667	2.30467
	3.28333	0.0542889		3.28333	0.626373		3.28333	2.29979
	3.3	0.0484295		3.3	0.600983		3.3	2.19334
	3.31667	0.0474529		3.31667	0.59024		3.31667	2.05662
	3.33333	0.0533123		3.33333	0.586334		3.33333	1.98534
	3.35	0.0621014		3.35	0.588287		3.35	1.99803
	3.36667	0.0630779		3.36667	0.623444		3.36667	2.07127
	3.38333	0.0572185		3.38333	0.645904		3.38333	2.1494
	3.4	0.0523357		3.4	0.65567		3.4	2.1953
	3.41667	0.0591717		3.41667	0.628326		3.41667	2.20116
	3.43333	0.0660076		3.43333	0.585358		3.43333	2.18065
	3.45	0.0669842		3.45	0.574615		3.45	2.16307
	3.46667	0.0630779		3.46667	0.589264		3.46667	2.15331
	3.48333	0.0542889		3.48333	0.634186		3.48333	2.1328
	3.5	0.0484295		3.5	0.664459		3.5	2.09081
	3.51667	0.0454998		3.51667	0.672272		3.51667	2.02147
	3.53333	0.0484295		3.53333	0.671295		3.53333	1.93456
	3.55	0.0533123		3.55	0.659576		3.55	1.86717
	3.56667	0.0591717		3.56667	0.674225		3.56667	1.86717
	3.58333	0.0650311		3.58333	0.702545		3.58333	1.94041
	3.6	0.0699139		3.6	0.75235		3.6	2.04588
	3.61667	0.0708904		3.61667	0.787506		3.61667	2.10643
	3.63333	0.0699139		3.63333	0.789459		3.63333	2.1162
	3.65	0.0650311		3.65	0.753326		3.65	2.10741
	3.66667	0.0581951		3.66667	0.709381		3.66667	2.09276
	3.68333	0.0542889		3.68333	0.703522		3.68333	2.08592
	3.7	0.0572185		3.7	0.7211		3.7	2.05467
	3.71667	0.0621014		3.71667	0.735748		3.71667	2.02245
	3.73333	0.0621014		3.73333	0.704498		3.73333	2.01659
	3.75	0.0542889		3.75	0.653717		3.75	2.03612
	3.76667	0.0484295		3.76667	0.622467		3.76667	2.06737
	3.78333	0.0513592		3.78333	0.62442		3.78333	2.08787
	3.8	0.0611248		3.8	0.650787		3.8	2.12499
	3.81667	0.0699139		3.81667	0.691803		3.81667	2.16991
	3.83333	0.0747967		3.83333	0.737701		3.83333	2.20311
	3.85	0.0757732		3.85	0.742584		3.85	2.21483
	3.86667	0.0738201		3.86667	0.682037		3.86667	2.20213
	3.88333	0.0738201		3.88333	0.603912		3.88333	2.18749
	3.9	0.0708904		3.9	0.55899		3.9	2.17772
	3.91667	0.0650311		3.91667	0.573639		3.91667	2.1826
	3.93333	0.0611248		3.93333	0.607819		3.93333	2.19432
	3.95	0.0591717		3.95	0.641998		3.95	2.19823
	3.96667	0.0601482		3.96667	0.664459		3.96667	2.20018
	3.98333	0.0591717		3.98333	0.675201		3.98333	2.18553
	4	0.0601482		4	0.696686		4	2.16209
	4.01667	0.0621014		4.01667	0.709381		4.01667	2.13182
	4.03333	0.0650311		4.03333	0.712311		4.03333	2.11912
	4.05	0.0699139		4.05	0.700592		4.05	2.15721
	4.06667	0.0699139		4.06667	0.711334		4.06667	2.22557
	4.08333	0.0601482		4.08333	0.758209		4.08333	2.27147
	4.1	0.0445232		4.1	0.803131		4.1	2.2412
	4.11667	0.0357342		4.11667	0.802154		4.11667	2.16893
	4.13333	0.040617		4.13333	0.74942		4.13333	2.11912
	4.15	0.0513592		4.15	0.701569		4.15	2.12303
	4.16667	0.0630779		4.16667	0.697662		4.16667	2.14647
	4.18333	0.0679607		4.18333	0.722076		4.18333	2.14647
	4.2	0.0679607		4.2	0.733795		4.2	2.10545
	4.21667	0.0669842		4.21667	0.71817		4.21667	2.04979
	4.23333	0.0679607		4.23333	0.698639		4.23333	2.01756
	4.25	0.0669842		4.25	0.714264		4.25	2.04198
	4.26667	0.0591717		4.26667	0.760162		4.26667	2.11717
	4.28333	0.0464764		4.28333	0.807037		4.28333	2.19627
	4.3	0.0367107		4.3	0.820709		4.3	2.26268
	4.31667	0.0328045		4.31667	0.794342		4.31667	2.3076
	4.33333	0.0318279		4.33333	0.7836		4.33333	2.3369
	4.35	0.0357342		4.35	0.815826		4.35	2.33592
	4.36667	0.040617		4.36667	0.882233		4.36667	2.29198
	4.38333	0.0454998		4.38333	0.911529		4.38333	2.22752
	4.4	0.049406		4.4	0.883209		4.4	2.17479
	4.41667	0.0523357		4.41667	0.823639		4.41667	2.12694
	4.43333	0.0542889		4.43333	0.769928		4.43333	2.08006
	4.45	0.0503826		4.45	0.768951		4.45	2.02928
	4.46667	0.0415935		4.46667	0.785553		4.46667	1.98631
	4.48333	0.0386639		4.48333	0.804108		4.48333	1.97264
	4.5	0.0454998		4.5	0.790436		4.5	1.98924
	4.51667	0.0572185		4.51667	0.758209		4.51667	2.04491
	4.53333	0.0640545		4.53333	0.750397		4.53333	2.10057
	4.55	0.0660076		4.55	0.755279		4.55	2.12987
	4.56667	0.0650311		4.56667	0.761139		4.56667	2.12596
	4.58333	0.0689373		4.58333	0.744537		4.58333	2.11131
	4.6	0.0738201		4.6	0.717194		4.6	2.10545
	4.61667	0.0738201		4.61667	0.700592		4.61667	2.12303
	4.63333	0.0630779		4.63333	0.688873		4.63333	2.14745
	4.65	0.0484295		4.65	0.668365		4.65	2.15135
	4.66667	0.0376873		4.66667	0.643951		4.66667	2.11131
	4.68333	0.0357342		4.68333	0.65274		4.68333	2.03026
	4.7	0.0376873		4.7	0.700592		4.7	1.95018
	4.71667	0.0415935		4.71667	0.756256		4.71667	1.90233
	4.73333	0.0454998		4.73333	0.775787		4.73333	1.89842
	4.75	0.0474529		4.75	0.750397		4.75	1.93162
	4.76667	0.049406		4.76667	0.709381		4.76667	1.96483
	4.78333	0.0523357		4.78333	0.697662		4.78333	1.95604
	4.8	0.0523357		4.8	0.711334		4.8	1.90428
	4.81667	0.049406		4.81667	0.730865		4.81667	1.8535
	4.83333	0.0445232		4.83333	0.737701		4.83333	1.85936
	4.85	0.040617		4.85	0.717194		4.85	1.92088
	4.86667	0.0396404		4.86667	0.684967		4.86667	1.99608
	4.88333	0.040617		4.88333	0.6586		4.88333	2.05565
	4.9	0.0425701		4.9	0.667389		4.9	2.07323
	4.91667	0.0445232		4.91667	0.700592		4.91667	2.04491
	4.93333	0.0445232		4.93333	0.722076		4.93333	1.98924
	4.95	0.0484295		4.95	0.730865		4.95	1.95018
	4.96667	0.0533123		4.96667	0.722076		4.96667	1.96971
	4.98333	0.0630779		4.98333	0.716217		4.98333	2.03416
	5	0.071867		5	0.71524		5	2.12206
	5.01667	0.0728436		5.01667	0.723053		5.01667	2.1953
	5.03333	0.0640545		5.03333	0.725006		5.03333	2.21483
	5.05	0.049406		5.05	0.697662		5.05	2.17284
	5.06667	0.0396404		5.06667	0.6586		5.06667	2.11229
	5.08333	0.0357342		5.08333	0.610748		5.08333	2.08787
	5.1	0.0396404		5.1	0.592194		5.1	2.09471
	5.11667	0.049406		5.11667	0.598053		5.11667	2.1035
	5.13333	0.0621014		5.13333	0.62149		5.13333	2.10057
	5.15	0.0660076		5.15	0.62442		5.15	2.08592
	5.16667	0.0630779		5.16667	0.604889		5.16667	2.05858
	5.18333	0.0572185		5.18333	0.583404		5.18333	2.02831
	5.2	0.0572185		5.2	0.563873		5.2	2.0078
	5.21667	0.0611248		5.21667	0.55899		5.21667	2.00877
	5.23333	0.0640545		5.23333	0.554108		5.23333	2.0117
	5.25	0.0621014		5.25	0.56192		5.25	2.00291
	5.26667	0.0611248		5.26667	0.574615		5.26667	1.97459
	5.28333	0.0650311		5.28333	0.581451		5.28333	1.9287
	5.3	0.0699139		5.3	0.578522		5.3	1.89159
	5.31667	0.0699139		5.31667	0.571686		5.31667	1.88573
	5.33333	0.0669842		5.33333	0.592194		5.33333	1.91795
	5.35	0.0621014		5.35	0.632233		5.35	1.94627
	5.36667	0.0591717		5.36667	0.665436		5.36667	1.91991
	5.38333	0.0591717		5.38333	0.681061		5.38333	1.85155
	5.4	0.0611248		5.4	0.693756		5.4	1.80662
	5.41667	0.0650311		5.41667	0.696686		5.41667	1.8203
	5.43333	0.0689373		5.43333	0.678131		5.43333	1.86815
	5.45	0.0689373		5.45	0.636139		5.45	1.92186
	5.46667	0.0601482		5.46667	0.581451		5.46667	1.97166
	5.48333	0.0484295		5.48333	0.539459		5.48333	2.01463
	5.5	0.0445232		5.5	0.521881		5.5	1.99315
	5.51667	0.0513592		5.51667	0.538483		5.51667	1.90819
	5.53333	0.0611248		5.53333	0.583404		5.53333	1.82518
	5.55	0.0601482		5.55	0.640045		5.55	1.80467
	5.56667	0.0503826		5.56667	0.685944		5.56667	1.82127
	5.58333	0.0396404		5.58333	0.711334		5.58333	1.80077
	5.6	0.0367107		5.6	0.714264		5.6	1.74217
	5.61667	0.0454998		5.61667	0.706451		5.61667	1.69432
	5.63333	0.0630779		5.63333	0.674225		5.63333	1.6992
	5.65	0.0777264		5.65	0.620514		5.65	1.72655
	5.66667	0.0835857		5.66667	0.568756		5.66667	1.73534
	5.68333	0.0806561		5.68333	0.523834		5.68333	1.70897
	5.7	0.0708904		5.7	0.513092		5.7	1.67284
	5.71667	0.0621014		5.71667	0.521881		5.71667	1.66893
	5.73333	0.0601482		5.73333	0.547272		5.73333	1.69627
	5.75	0.0640545		5.75	0.570709		5.75	1.74217
	5.76667	0.0699139		5.76667	0.586334		5.76667	1.77928
	5.78333	0.0708904		5.78333	0.603912		5.78333	1.79588
	5.8	0.0630779		5.8	0.610748		5.8	1.80077
	5.81667	0.0503826		5.81667	0.597076		5.81667	1.78319
	5.83333	0.040617		5.83333	0.570709		5.83333	1.73729
	5.85	0.0347576		5.85	0.563873		5.85	1.67577
	5.86667	0.033781		5.86667	0.59317		5.86667	1.62498
	5.88333	0.033781		5.88333	0.637115		5.88333	1.61815
	5.9	0.0347576		5.9	0.662506		5.9	1.67186
	5.91667	0.0367107		5.91667	0.660553		5.91667	1.75975
	5.93333	0.040617		5.93333	0.622467		5.93333	1.82909
	5.95	0.0435467		5.95	0.584381		5.95	1.83787
	5.96667	0.0484295		5.96667	0.570709		5.96667	1.77537
	5.98333	0.0523357		5.98333	0.580475		5.98333	1.68651
	6	0.0542889		6	0.581451		6	1.62596
	6.01667	0.0533123		6.01667	0.55899		6.01667	1.60936
	6.03333	0.0503826		6.03333	0.536529		6.03333	1.60545
	6.05	0.0464764		6.05	0.52774		6.05	1.5742
	6.06667	0.0415935		6.06667	0.544342		6.06667	1.51756
	6.08333	0.0376873		6.08333	0.559967		6.08333	1.46287
	6.1	0.0347576		6.1	0.544342		6.1	1.41698
	6.11667	0.0298748		6.11667	0.494537		6.11667	1.39159
	6.13333	0.0240154		6.13333	0.464264		6.13333	1.39061
	6.15	0.0210857		6.15	0.458404		6.15	1.38963
	6.16667	0.024992		6.16667	0.475006		6.16667	1.37303
	6.18333	0.0347576		6.18333	0.487701		6.18333	1.35936
	6.2	0.0415935		6.2	0.49942		6.2	1.38573
	6.21667	0.0396404		6.21667	0.521881		6.21667	1.45018
	6.23333	0.0279217		6.23333	0.535553		6.23333	1.50584
	6.25	0.0171795		6.25	0.540436		6.25	1.50096
	6.26667	0.00936699		6.26667	0.543365		6.26667	1.43162
	6.28333	0.00839043		6.28333	0.542389		6.28333	1.35252
	6.3	0.0122967		6.3	0.542389		6.3	1.32616
	6.31667	0.0122967		6.31667	0.534576		6.31667	1.34764
	6.33333	0.00741386		6.33333	0.513092		6.33333	1.35252
	6.35	-0.00235176		6.35	0.470123		6.35	1.31444
	6.36667	-0.00723457		6.36667	0.431061		6.36667	1.2744
	6.38333	-0.00430489		6.38333	0.434967		6.38333	1.26854
	6.4	0.000577927		6.4	0.489654		6.4	1.30077
	6.41667	0.00253105		6.41667	0.551178		6.41667	1.33983
	6.43333	0.00253105		6.43333	0.572662		6.43333	1.36815
	6.45	0.00448418		6.45	0.549225		6.45	1.40233
	6.46667	0.00839043		6.46667	0.496491		6.46667	1.45897
	6.48333	0.0122967		6.48333	0.467194		6.48333	1.53026
	6.5	0.0162029		6.5	0.467194		6.5	1.55858
	6.51667	0.0152264		6.51667	0.4711		6.51667	1.4951
	6.53333	0.00839043		6.53333	0.470123		6.53333	1.38084
	6.55	0.000577927		6.55	0.458404		6.55	1.29979
	6.56667	-0.00332832		6.56667	0.444733		6.56667	1.3037
	6.58333	0.00350761		6.58333	0.406647		6.58333	1.36912
	6.6	0.018156		6.6	0.355866		6.6	1.42674
	6.61667	0.0279217		6.61667	0.323639		6.61667	1.4492
	6.63333	0.0240154		6.63333	0.325592		6.63333	1.45702
	6.65	0.0122967		6.65	0.373444		6.65	1.45897
	6.66667	0.00448418		6.66667	0.433014		6.66667	1.45116
	6.68333	0.00839043		6.68333	0.474029		6.68333	1.41893
	6.7	0.0230389		6.7	0.463287		6.7	1.38182
	6.71667	0.0357342		6.71667	0.444733		6.71667	1.36522
	6.73333	0.0376873		6.73333	0.458404		6.73333	1.37206
	6.75	0.0288982		6.75	0.490631		6.75	1.37889
	6.76667	0.0171795		6.76667	0.497467		6.76667	1.3662
	6.78333	0.0122967		6.78333	0.480866		6.78333	1.34666
	6.8	0.0210857		6.8	0.487701		6.8	1.34471
	6.81667	0.0347576		6.81667	0.518951		6.81667	1.38866
	6.83333	0.0454998		6.83333	0.528717		6.83333	1.47948
	6.85	0.0464764		6.85	0.508209		6.85	1.57811
	6.86667	0.0347576		6.86667	0.476959		6.86667	1.62694
	6.88333	0.0162029		6.88333	0.456451		6.88333	1.61229
	6.9	-0.000398636		6.9	0.437897		6.9	1.58006
	6.91667	-0.00528145		6.91667	0.409576		6.91667	1.56932
	6.93333	-0.00235176		6.93333	0.4086		6.93333	1.57811
	6.95	0.00448418		6.95	0.434967		6.95	1.57323
	6.96667	0.00741386		6.96667	0.487701		6.96667	1.53905
	6.98333	0.00936699		6.98333	0.511139		6.98333	1.48827
	7	0.0142498		7	0.477936		7	1.43846
	7.01667	0.0240154		7.01667	0.422272		7.01667	1.44237
	7.03333	0.0367107		7.03333	0.4086		7.03333	1.50389
	7.05	0.0445232		7.05	0.455475		7.05	1.59569
	7.06667	0.0445232		7.06667	0.528717		7.06667	1.66209
	7.08333	0.0415935		7.08333	0.570709		7.08333	1.6787
	7.1	0.0347576		7.1	0.578522		7.1	1.67284
	7.11667	0.0259685		7.11667	0.569733		7.11667	1.64354
	7.13333	0.0152264		7.13333	0.565826		7.13333	1.60155
	7.15	0.0064373		7.15	0.580475		7.15	1.55858
	7.16667	0.00741386		7.16667	0.586334		7.16667	1.54198
	7.18333	0.0162029		7.18333	0.59317		7.18333	1.55858
	7.2	0.0220623		7.2	0.601959		7.2	1.57909
	7.21667	0.0240154		7.21667	0.608795		7.21667	1.59764
	7.23333	0.0240154		7.23333	0.600006		7.23333	1.60838
	7.25	0.0288982		7.25	0.574615		7.25	1.61131
	7.26667	0.0357342		7.26667	0.557037		7.26667	1.5703
	7.28333	0.0396404		7.28333	0.563873		7.28333	1.49217
	7.3	0.0376873		7.3	0.592194		7.3	1.41991
	7.31667	0.0288982		7.31667	0.616608		7.31667	1.40331
	7.33333	0.0201092		7.33333	0.618561		7.33333	1.42577
	7.35	0.0122967		7.35	0.586334		7.35	1.4326
	7.36667	0.0103435		7.36667	0.539459		7.36667	1.38182
	7.38333	0.0122967		7.38333	0.497467		7.38333	1.27537
	7.4	0.018156		7.4	0.482819		7.4	1.18846
	7.41667	0.0220623		7.41667	0.495514		7.41667	1.15721
	7.43333	0.0201092		7.43333	0.507233		7.43333	1.20018
	7.45	0.00936699		7.45	0.476959		7.45	1.25975
	7.46667	-0.00625801		7.46667	0.427154		7.46667	1.28416
	7.48333	-0.0179768		7.48333	0.390045		7.48333	1.25682
	7.5	-0.0238361		7.5	0.389069		7.5	1.19237
	7.51667	-0.0238361		7.51667	0.402741		7.51667	1.14354
	7.53333	-0.0170002		7.53333	0.395904		7.53333	1.13768
	7.55	-0.00235176		7.55	0.400787		7.55	1.1787
	7.56667	0.0162029		7.56667	0.422272		7.56667	1.24217
	7.58333	0.0308514		7.58333	0.467194		7.58333	1.30956
	7.6	0.0396404		7.6	0.489654		7.6	1.35155
	7.61667	0.040617		7.61667	0.472076		7.61667	1.36717
	7.63333	0.0347576		7.63333	0.433014		7.63333	1.37596
	7.65	0.0259685		7.65	0.421295		7.65	1.3867
	7.66667	0.0171795		7.66667	0.453522		7.66667	1.39061
	7.68333	0.0113201		7.68333	0.511139		7.68333	1.36522
	7.7	0.0113201		7.7	0.568756		7.7	1.32225
	7.71667	0.0220623		7.71667	0.612701		7.71667	1.28416
	7.73333	0.0376873		7.73333	0.62442		7.73333	1.28612
	7.75	0.0503826		7.75	0.605865		7.75	1.33787
	7.76667	0.056242		7.76667	0.569733		7.76667	1.39549
	7.78333	0.0523357		7.78333	0.525787		7.78333	1.41307
	7.8	0.0445232		7.8	0.475983		7.8	1.38377
	7.81667	0.0318279		7.81667	0.433014		7.81667	1.33885
	7.83333	0.0201092		7.83333	0.422272		7.83333	1.31053
	7.85	0.0162029		7.85	0.435944		7.85	1.31932
	7.86667	0.0191326		7.86667	0.4711		7.86667	1.36522
	7.88333	0.024992		7.88333	0.511139		7.88333	1.44432
	7.9	0.0288982		7.9	0.55899		7.9	1.52049
	7.91667	0.0318279		7.91667	0.600006		7.91667	1.58495
	7.93333	0.0376873		7.93333	0.62442		7.93333	1.65526
	7.95	0.0445232		7.95	0.637115		7.95	1.73827
	7.96667	0.0503826		7.96667	0.623444		7.96667	1.81834
	7.98333	0.0533123		7.98333	0.600983		7.98333	1.84471
	8	0.0542889		8	0.592194		8	1.82127
	8.01667	0.0533123		8.01667	0.620514		8.01667	1.79784
	8.03333	0.0435467		8.03333	0.678131		8.03333	1.8242
	8.05	0.0308514		8.05	0.726959		8.05	1.89452
	8.06667	0.0230389		8.06667	0.758209		8.06667	1.97459
	8.08333	0.024992		8.08333	0.75235		8.08333	2.04393
	8.1	0.0357342		8.1	0.733795		8.1	2.1162
	8.11667	0.0503826		8.11667	0.727936		8.11667	2.20897
	8.13333	0.0679607		8.13333	0.757233		8.13333	2.30858
	8.15	0.0787029		8.15	0.820709		8.15	2.39159
	8.16667	0.0835857		8.16667	0.892975		8.16667	2.45702
	8.18333	0.0855389		8.18333	0.96817		8.18333	2.53709
	8.2	0.0884686		8.2	1.03751		8.2	2.68651
	8.21667	0.0923748		8.21667	1.10879		8.21667	2.91307
	8.23333	0.0953045		8.23333	1.1752		8.23333	3.17772
	8.25	0.106047		8.25	1.23575		8.25	3.45311
	8.26667	0.124601		8.26667	1.29239		8.26667	3.74217
	8.28333	0.147062		8.28333	1.37051		8.28333	4.07713
	8.3	0.165617		8.3	1.47696		8.3	4.47362
	8.31667	0.183195		8.31667	1.62735		8.31667	4.9453
	8.33333	0.204679		8.33333	1.82169		8.33333	5.53807
	8.35	0.238859		8.35	2.06778		8.35	6.28709
	8.36667	0.279875		8.36667	2.3588		8.36667	7.19823
	8.38333	0.321867		8.38333	2.68301		8.38333	8.2617
	8.4	0.362883		8.4	3.0629		8.4	9.48827
	8.41667	0.409758		8.41667	3.51114		8.41667	10.9336
	8.43333	0.464445		8.43333	4.02188		8.43333	12.6172
	8.45	0.526945		8.45	4.59805		8.45	14.5342
	8.46667	0.600187		8.46667	5.24454		8.46667	16.6904
	8.48333	0.689055		8.48333	5.99844		8.48333	19.1406
	8.5	0.793547		8.5	6.88321		8.5	21.9531
	8.51667	0.911711		8.51667	7.90372		8.51667	25.1406
	8.53333	1.03573		8.53333	9.06973		8.53333	28.6631
	8.55	1.16464		8.55	10.3334		8.55	32.4541
	8.56667	1.30038		8.56667	11.7026		8.56667	36.4892
	8.58333	1.44882		8.58333	13.1645		8.58333	40.7851
	8.6	1.61288		8.6	14.7123		8.6	45.3926
	8.61667	1.79257		8.61667	16.349		8.61667	50.3154
	8.63333	1.97128		8.63333	18.0795		8.63333	55.4766
	8.65	2.13925		8.65	19.9193		8.65	60.7695
	8.66667	2.2955		8.66667	21.7982		8.66667	66.0762
	8.68333	2.45468		8.68333	23.6547		8.68333	71.3193
	8.7	2.61874		8.7	25.4291		8.7	76.4746
	8.71667	2.7828		8.71667	27.1205		8.71667	81.4883
	8.73333	2.94198		8.73333	28.7279		8.73333	86.2793
	8.75	3.09238		8.75	30.266		8.75	90.7275
	8.76667	3.23105		8.76667	31.7182		8.76667	94.7519
	8.78333	3.35214		8.78333	33.0424		8.78333	98.3388
	8.8	3.45761		8.8	34.1879		8.8	101.471
	8.81667	3.54648		8.81667	35.1401		8.81667	104.148
	8.83333	3.61581		8.83333	35.9457		8.83333	106.385
	8.85	3.66562		8.85	36.6		8.85	108.164
	8.86667	3.69687		8.86667	37.0902		8.86667	109.473
	8.88333	3.71347		8.88333	37.3852		8.88333	110.297
	8.9	3.71738		8.9	37.5004		8.9	110.628
	8.91667	3.70956		8.91667	37.475		8.91667	110.464
	8.93333	3.69003		8.93333	37.3158		8.93333	109.848
	8.95	3.66171		8.95	37.0336		8.95	108.877
	8.96667	3.62167		8.96667	36.6381		8.96667	107.617
	8.98333	3.57187		8.98333	36.1439		8.98333	106.071
	9	3.51132		9	35.5854		9	104.261
	9.01667	3.44491		9.01667	34.9369		9.01667	102.19
	9.03333	3.37363		9.03333	34.1869		9.03333	99.8613
	9.05	3.29355		9.05	33.3041		9.05	97.3135
	9.06667	3.20175		9.06667	32.3402		9.06667	94.5928
	9.08333	3.09823		9.08333	31.3471		9.08333	91.751
	9.1	2.983		9.1	30.3441		9.1	88.7392
	9.11667	2.86191		9.11667	29.2982		9.11667	85.5293
	9.13333	2.73984		9.13333	28.1772		9.13333	82.1181
	9.15	2.61679		9.15	26.9906		9.15	78.5576
	9.16667	2.48788		9.16667	25.7572		9.16667	74.9394
	9.18333	2.35409		9.18333	24.5248		9.18333	71.3174
	9.2	2.21835		9.2	23.2982		9.2	67.7109
	9.21667	2.0914		9.21667	22.0766		9.21667	64.1074
	9.23333	1.96835		9.23333	20.85		9.23333	60.5371
	9.25	1.84628		9.25	19.6205		9.25	57.0469
	9.26667	1.73007		9.26667	18.4223		9.26667	53.6787
	9.28333	1.61972		9.28333	17.2856		9.28333	50.4433
	9.3	1.52401		9.3	16.2387		9.3	47.3633
	9.31667	1.43613		9.31667	15.2817		9.31667	44.4804
	9.33333	1.358		9.33333	14.3773		9.33333	41.8135
	9.35	1.2828		9.35	13.4955		9.35	39.3125
	9.36667	1.20663		9.36667	12.6361		9.36667	36.8994
	9.38333	1.13144		9.38333	11.8246		9.38333	34.5596
	9.4	1.05819		9.4	11.0697		9.4	32.3516
	9.41667	0.989836		9.41667	10.3734		9.41667	30.3154
	9.43333	0.925383		9.43333	9.72891		9.43333	28.4385
	9.45	0.866789		9.45	9.14688		9.45	26.7109
	9.46667	0.815031		9.46667	8.60294		9.46667	25.1035
	9.48333	0.766203		9.48333	8.06778		9.48333	23.6103
	9.5	0.720305		9.5	7.54336		9.5	22.2168
	9.51667	0.682219		9.51667	7.07754		9.51667	20.9306
	9.53333	0.644133		9.53333	6.70352		9.53333	19.7666
	9.55	0.603117		9.55	6.40176		9.55	18.7305
	9.56667	0.561125		9.56667	6.12442		9.56667	17.8096
	9.58333	0.524992		9.58333	5.84708		9.58333	16.9551
	9.6	0.494719		9.6	5.56094		9.6	16.1211
	9.61667	0.468351		9.61667	5.27579		9.61667	15.2842
	9.63333	0.443937		9.63333	5.01895		9.63333	14.4804
	9.65	0.4205		9.65	4.79922		9.65	13.7588
	9.66667	0.399015		9.66667	4.60098		9.66667	13.125
	9.68333	0.377531		9.68333	4.40469		9.68333	12.5293
	9.7	0.359953		9.7	4.22305		9.7	11.956
	9.71667	0.343351		9.71667	4.06778		9.71667	11.4385
	9.73333	0.330656		9.73333	3.91934		9.73333	11
	9.75	0.318937		9.75	3.76993		9.75	10.6172
	9.76667	0.309172		9.76667	3.62735		9.76667	10.2783
	9.78333	0.303312		9.78333	3.49063		9.78333	9.95995
	9.8	0.299406		9.8	3.35196		9.8	9.63084
	9.81667	0.287687		9.81667	3.20547		9.81667	9.2783
	9.83333	0.26718		9.83333	3.06387		9.83333	8.93163
	9.85	0.249601		9.85	2.9545		9.85	8.61717
	9.86667	0.241789		9.86667	2.85489		9.86667	8.32811
	9.88333	0.235929		9.88333	2.76602		9.88333	8.07323
	9.9	0.22714		9.9	2.67813		9.9	7.85057
	9.91667	0.217375		9.91667	2.60782		9.91667	7.64452
	9.93333	0.211515		9.93333	2.56094		9.93333	7.4453
	9.95	0.212492		9.95	2.52481		9.95	7.24022
	9.96667	0.216398		9.96667	2.47403		9.96667	7.03221
	9.98333	0.217375		9.98333	2.39493		9.98333	6.84276
	10	0.209562		10	2.30899		10	6.69823
	10.0167	0.199797		10.0167	2.21036		10.0167	6.58983
	10.0333	0.196867		10.0333	2.12735		10.0333	6.48241
	10.05	0.200773		10.05	2.06973		10.05	6.35936
	10.0667	0.203703		10.0667	2.03458		10.0667	6.23241
	10.0833	0.194914		10.0833	2.00137		10.0833	6.07616
	10.1	0.174406		10.1	1.9545		10.1	5.89745
	10.1167	0.156828		10.1167	1.91934		10.1167	5.72655
	10.1333	0.149992		10.1333	1.90176		10.1333	5.59862
	10.15	0.154875		10.15	1.8959		10.15	5.5283
	10.1667	0.162687		10.1667	1.89493		10.1667	5.48045
	10.1833	0.16464		10.1833	1.88126		10.1833	5.40233
	10.2	0.161711		10.2	1.84512		10.2	5.27342
	10.2167	0.154875		10.2167	1.81583		10.2167	5.10252
	10.2333	0.150969		10.2333	1.80411		10.2333	4.93651
	10.25	0.149015		10.25	1.80215		10.25	4.8203
	10.2667	0.146086		10.2667	1.79141		10.2667	4.76366
	10.2833	0.141203		10.2833	1.76309		10.2833	4.7451
	10.3	0.13632		10.3	1.72989		10.3	4.71776
	10.3167	0.13339		10.3167	1.68204		10.3167	4.66112
	10.3333	0.127531		10.3333	1.6293		10.3333	4.58592
	10.35	0.121672		10.35	1.58926		10.35	4.52342
	10.3667	0.116789		10.3667	1.56876		10.3667	4.48436
	10.3833	0.113859		10.3833	1.57169		10.3833	4.45897
	10.4	0.108976		10.4	1.57754		10.4	4.4287
	10.4167	0.101164		10.4167	1.57657		10.4167	4.39354
	10.4333	0.0913982		10.4333	1.5668		10.4333	4.37987
	10.45	0.0865154		10.45	1.55997		10.45	4.37108
	10.4667	0.0845623		10.4667	1.55704		10.4667	4.32909
	10.4833	0.0855389		10.4833	1.5209		10.4833	4.20311
	10.5	0.0845623		10.5	1.45548		10.5	4.01659
	10.5167	0.0826092		10.5167	1.38712		10.5167	3.84374
	10.5333	0.0835857		10.5333	1.35879		10.5333	3.74412
	10.55	0.0904217		10.55	1.36075		10.55	3.71483
	10.5667	0.101164		10.5667	1.3334		10.5667	3.69627
	10.5833	0.107023		10.5833	1.29825		10.5833	3.64159
	10.6	0.104094		10.6	1.26114		10.6	3.53807
	10.6167	0.0933514		10.6167	1.25528		10.6167	3.45213
	10.6333	0.0806561		10.6333	1.23575		10.6333	3.43456
	10.65	0.0699139		10.65	1.17423		10.65	3.47362
	10.6667	0.0679607		10.6667	1.10098		10.6667	3.51073
	10.6833	0.0767498		10.6833	1.02383		10.6833	3.50682
	10.7	0.0943279		10.7	0.976959		10.7	3.47655
	10.7167	0.109953		10.7167	0.96817		10.7167	3.43749
	10.7333	0.113859		10.7333	0.988678		10.7333	3.39354
	10.75	0.108		10.75	1.02774		10.75	3.34374
	10.7667	0.10214		10.7667	1.07266		10.7667	3.28221
	10.7833	0.100187		10.7833	1.12247		10.7833	3.21287
	10.8	0.0992107		10.8	1.16837		10.8	3.13573
	10.8167	0.0884686		10.8167	1.19473		10.8167	3.06346
	10.8333	0.0738201		10.8333	1.21817		10.8333	3.00389
	10.85	0.0601482		10.85	1.24258		10.85	2.95897
	10.8667	0.0513592		10.8667	1.25137		10.8667	2.93749
	10.8833	0.0484295		10.8833	1.23575		10.8833	2.92577
	10.9	0.0415935		10.9	1.21133		10.9	2.90428
	10.9167	0.033781		10.9167	1.19278		10.9167	2.84081
	10.9333	0.0269451		10.9333	1.16251		10.9333	2.73436
	10.95	0.0240154		10.95	1.09317		10.95	2.64745
	10.9667	0.0269451		10.9667	1.01114		10.9667	2.62108
	10.9833	0.0288982		10.9833	0.956451		10.9833	2.65624
	11	0.0269451		11	0.941803		11	2.67577
	11.0167	0.024992		11.0167	0.954498		11.0167	2.64159
	11.0333	0.0288982		11.0333	0.976959		11.0333	2.57225
	11.05	0.0367107		11.05	0.990631		11.05	2.51073
	11.0667	0.040617		11.0667	0.964264		11.0667	2.47557
	11.0833	0.033781		11.0833	0.899811		11.0833	2.45213
	11.1	0.0240154		11.1	0.825592		11.1	2.43162
	11.1167	0.0191326		11.1167	0.767975		11.1167	2.39549
	11.1333	0.0230389		11.1333	0.748444		11.1333	2.35643
	11.15	0.0308514		11.15	0.766998		11.15	2.31639
	11.1667	0.0367107		11.1667	0.799225		11.1667	2.27733
	11.1833	0.0367107		11.1833	0.824615		11.1833	2.23338
	11.2	0.0308514		11.2	0.833404		11.2	2.20018
	11.2167	0.0259685		11.2167	0.854889		11.2167	2.18846
	11.2333	0.0259685		11.2333	0.892975		11.2333	2.19139
	11.25	0.0298748		11.25	0.927154		11.25	2.19237
	11.2667	0.033781		11.2667	0.938873		11.2667	2.20897
	11.2833	0.0328045		11.2833	0.920319		11.2833	2.24217
	11.3	0.0279217		11.3	0.867584		11.3	2.27049
	11.3167	0.0230389		11.3167	0.802154		11.3167	2.25584
	11.3333	0.0240154		11.3333	0.757233		11.3333	2.19725
	11.35	0.0318279		11.35	0.755279		11.35	2.12596
	11.3667	0.0386639		11.3667	0.775787		11.3667	2.08006
	11.3833	0.0376873		11.3833	0.774811		11.3833	2.07811
	11.4	0.0318279		11.4	0.766998		11.4	2.08885
	11.4167	0.0259685		11.4167	0.779694		11.4167	2.07909
	11.4333	0.0279217		11.4333	0.790436		11.4333	2.04002
	11.45	0.0347576		11.45	0.790436		11.45	2.02245
	11.4667	0.0425701		11.4667	0.765045		11.4667	2.03221
	11.4833	0.0474529		11.4833	0.740631		11.4833	2.04881
	11.5	0.0484295		11.5	0.71524		11.5	2.03124
	11.5167	0.0445232		11.5167	0.705475		11.5167	1.97557
	11.5333	0.0376873		11.5333	0.7211		11.5333	1.90916
	11.55	0.0240154		11.55	0.730865		11.55	1.83983
	11.5667	0.0113201		11.5667	0.727936		11.5667	1.77537
	11.5833	0.00448418		11.5833	0.711334		11.5833	1.73534
	11.6	0.00253105		11.6	0.722076		11.6	1.73143
	11.6167	0.00546074		11.6167	0.729889		11.6167	1.76366
	11.6333	0.00839043		11.6333	0.730865		11.6333	1.79491
	11.65	0.0103435		11.65	0.71817		11.65	1.78319
	11.6667	0.00839043		11.6667	0.708404		11.6667	1.74315
	11.6833	0.00448418		11.6833	0.711334		11.6833	1.69627
	11.7	-0.000398636		11.7	0.68692		11.7	1.6494
	11.7167	-0.00430489		11.7167	0.640045		11.7167	1.59862
	11.7333	-0.00430489		11.7333	0.59024		11.7333	1.51854
	11.75	-0.000398636		11.75	0.576569		11.75	1.4287
	11.7667	0.00350761		11.7667	0.580475		11.7667	1.36522
	11.7833	0.00448418		11.7833	0.578522		11.7833	1.35838
	11.8	0.00253105		11.8	0.570709		11.8	1.40331
	11.8167	-0.0013752		11.8167	0.548248		11.8167	1.45213
	11.8333	-0.00528145		11.8333	0.523834		11.8333	1.48338
	11.85	-0.00528145		11.85	0.504303		11.85	1.5078
	11.8667	-0.0013752		11.8667	0.518951		11.8667	1.52928
	11.8833	0.00448418		11.8833	0.559967		11.8833	1.53807
	11.9	0.00839043		11.9	0.604889		11.9	1.51854
	11.9167	0.00741386		11.9167	0.641998		11.9167	1.46581
	11.9333	0.00350761		11.9333	0.650787		11.9333	1.39842
	11.95	0.00155449		11.95	0.626373		11.95	1.33397
	11.9667	0.00350761		11.9667	0.583404		11.9667	1.28123
	11.9833	0.00741386		11.9833	0.546295		11.9833	1.24803
	12	0.00741386		12	0.537506		12	1.23729
	12.0167	0.00448418		12.0167	0.556061		12.0167	1.23924
	12.0333	-0.000398636		12.0333	0.578522		12.0333	1.21776
	12.05	-0.00528145		12.05	0.56192		12.05	1.15233
	12.0667	-0.00528145		12.0667	0.501373		12.0667	1.08104
	12.0833	0.00155449		12.0833	0.443756		12.0833	1.04393
	12.1	0.0103435		12.1	0.415436		12.1	1.03709
	12.1167	0.0113201		12.1167	0.413483		12.1167	1.02342
	12.1333	0.00741386		12.1333	0.419342		12.1333	1.01268
	12.15	0.00253105		12.15	0.431061		12.15	1.0244
	12.1667	0.000577927		12.1667	0.459381		12.1667	1.05565
	12.1833	0.000577927		12.1833	0.466217		12.1833	1.07323
	12.2	0.00741386		12.2	0.454498		12.2	1.0703
	12.2167	0.018156		12.2167	0.426178		12.2167	1.07616
	12.2333	0.0269451		12.2333	0.414459		12.2333	1.09276
	12.25	0.0298748		12.25	0.417389		12.25	1.09959
	12.2667	0.0240154		12.2667	0.396881		12.2667	1.0869
	12.2833	0.00936699		12.2833	0.366608		12.2833	1.04198
	12.3	-0.00625801		12.3	0.345123		12.3	0.980453
	12.3167	-0.0150471		12.3167	0.373444		12.3167	0.915024
	12.3333	-0.0170002		12.3333	0.433991		12.3333	0.85643
	12.35	-0.0209065		12.35	0.475983		12.35	0.809555
	12.3667	-0.028719		12.3667	0.482819		12.3667	0.785141
	12.3833	-0.0336018		12.3833	0.452545		12.3833	0.809555
	12.4	-0.0306721		12.4	0.415436		12.4	0.85936
	12.4167	-0.021883		12.4167	0.392975		12.4167	0.904282
	12.4333	-0.0150471		12.4333	0.368561		12.4333	0.930649
	12.45	-0.00821114		12.45	0.354889		12.45	0.945297
	12.4667	0.000577927		12.4667	0.345123		12.4667	0.958969
	12.4833	0.0113201		12.4833	0.339264		12.4833	0.954086
	12.5	0.0171795		12.5	0.331451		12.5	0.923813
	12.5167	0.0152264		12.5167	0.325592		12.5167	0.863266
	12.5333	0.00936699		12.5333	0.344147		12.5333	0.815414
	12.55	0.00546074		12.55	0.371491		12.55	0.812485
	12.5667	0.000577927		12.5667	0.393951		12.5667	0.842758
	12.5833	-0.00821114		12.5833	0.409576		12.5833	0.880844
	12.6	-0.0199299		12.6	0.417389		12.6	0.889633
	12.6167	-0.0306721		12.6167	0.429108		12.6167	0.885727
	12.6333	-0.0355549		12.6333	0.441803		12.6333	0.866196
	12.65	-0.0316486		12.65	0.467194		12.65	0.826157
	12.6667	-0.021883		12.6667	0.504303		12.6667	0.763657
	12.6833	-0.0140705		12.6833	0.53067		12.6833	0.693344
	12.7	-0.00625801		12.7	0.513092		12.7	0.660141
	12.7167	-0.0013752		12.7167	0.455475		12.7167	0.688461
	12.7333	0.000577927		12.7333	0.392975		12.7333	0.749985
	12.75	-0.00528145		12.75	0.350006		12.75	0.795883
	12.7667	-0.0121174		12.7667	0.355866		12.7667	0.805649
	12.7833	-0.0140705		12.7833	0.382233		12.7833	0.803696
	12.8	-0.00723457		12.8	0.418366		12.8	0.819321
	12.8167	0.00448418		12.8167	0.419342		12.8167	0.857407
	12.8333	0.0152264		12.8333	0.391998		12.8333	0.901352
	12.85	0.0210857		12.85	0.358795		12.85	0.919907
	12.8667	0.0220623		12.8667	0.344147		12.8667	0.888657
	12.8833	0.018156		12.8833	0.352936		12.8833	0.821274
	12.9	0.0113201		12.9	0.376373		12.9	0.769516
	12.9167	0.00839043		12.9167	0.412506		12.9167	0.769516
	12.9333	0.0113201		12.9333	0.426178		12.9333	0.821274
	12.95	0.0191326		12.95	0.438873		12.95	0.88475
	12.9667	0.0288982		12.9667	0.465241		12.9667	0.92186
	12.9833	0.0376873		12.9833	0.519928		12.9833	0.919907
	13	0.0435467		13	0.570709		13	0.885727
	13.0167	0.0435467		13.0167	0.575592		13.0167	0.865219
	13.0333	0.0415935		13.0333	0.551178		13.0333	0.892563
	13.05	0.0445232		13.05	0.535553		13.05	0.948227
	13.0667	0.0513592		13.0667	0.545319		13.0667	0.986313
	13.0833	0.0581951		13.0833	0.585358		13.0833	0.987289
	13.1	0.0581951		13.1	0.635162		13.1	0.974594
	13.1167	0.056242		13.1167	0.678131		13.1167	0.95018
	13.1333	0.0601482		13.1333	0.693756		13.1333	0.924789
	13.15	0.071867		13.15	0.68692		13.15	0.900375
	13.1667	0.0904217		13.1667	0.684967		13.1667	0.902328
	13.1833	0.108		13.1833	0.709381		13.1833	0.925766
	13.2	0.118742		13.2	0.755279		13.2	0.960922
	13.2167	0.123625		13.2167	0.787506		13.2167	0.98436
	13.2333	0.126554		13.2333	0.792389		13.2333	0.968735
	13.25	0.13339		13.25	0.781647		13.25	0.919907
	13.2667	0.142179		13.2667	0.803131		13.2667	0.851547
	13.2833	0.150969		13.2833	0.848053		13.2833	0.780258
	13.3	0.157804		13.3	0.887115		13.3	0.681625
	13.3167	0.159758		13.3167	0.894928		13.3167	0.589828
	13.3333	0.158781		13.3333	0.875397		13.3333	0.535141
	13.35	0.154875		13.35	0.851959		13.35	0.539047
	13.3667	0.152922		13.3667	0.848053		13.3667	0.591782
	13.3833	0.157804		13.3833	0.865631		13.3833	0.679672
	13.4	0.165617		13.4	0.888092		13.4	0.777328
	13.4167	0.172453		13.4167	0.899811		13.4167	0.82811
	13.4333	0.173429		13.4333	0.895904		13.4333	0.812485
	13.45	0.169523		13.45	0.896881		13.45	0.748032
	13.4667	0.16464		13.4667	0.887115		13.4667	0.672836
	13.4833	0.16464		13.4833	0.870514		13.4833	0.630844
	13.5	0.172453		13.5	0.852936		13.5	0.654282
	13.5167	0.186125		13.5167	0.859772		13.5167	0.721664
	13.5333	0.19589		13.5333	0.883209		13.5333	0.788071
	13.55	0.19882		13.55	0.90567		13.55	0.829086
	13.5667	0.19589		13.5667	0.922272		13.5667	0.850571
	13.5833	0.189054		13.5833	0.934967		13.5833	0.843735
	13.6	0.182219		13.6	0.945709		13.6	0.806625
	13.6167	0.177336		13.6167	0.927154		13.6167	0.751938
	13.6333	0.175383		13.6333	0.869537		13.6333	0.688461
	13.65	0.175383		13.65	0.794342		13.65	0.628891
	13.6667	0.181242		13.6667	0.74649		13.6667	0.574203
	13.6833	0.187101		13.6833	0.741608		13.6833	0.550766
	13.7	0.189054		13.7	0.762115		13.7	0.562485
	13.7167	0.183195		13.7167	0.769928		13.7167	0.57518
	13.7333	0.174406		13.7333	0.761139		13.7333	0.557602
	13.75	0.16757		13.75	0.7211		13.75	0.492172
	13.7667	0.16464		13.7667	0.674225		13.7667	0.402328
	13.7833	0.163664		13.7833	0.638092		13.7833	0.32811
	13.8	0.162687		13.8	0.620514		13.8	0.314438
	13.8167	0.163664		13.8167	0.623444		13.8167	0.391586
	13.8333	0.168547		13.8333	0.62149		13.8333	0.518539
	13.85	0.175383		13.85	0.633209		13.85	0.620102
	13.8667	0.183195		13.8667	0.641998		13.8667	0.661118
	13.8833	0.183195		13.8833	0.629303		13.8833	0.641586
	13.9	0.1705		13.9	0.602936		13.9	0.585922
	13.9167	0.152922		13.9167	0.581451		13.9167	0.540024
	13.9333	0.13632		13.9333	0.585358		13.9333	0.539047
	13.95	0.127531		13.95	0.584381		13.95	0.570297
	13.9667	0.124601		13.9667	0.542389		13.9667	0.571274
	13.9833	0.122648		13.9833	0.472076		13.9833	0.51268
	14	0.118742		14	0.390045		14	0.438461
	14.0167	0.111906		14.0167	0.335358		14.0167	0.39061
	14.0333	0.100187		14.0333	0.306061		14.0333	0.380844
	14.05	0.0865154		14.05	0.287506		14.05	0.383774
	14.0667	0.0728436		14.0667	0.271881		14.0667	0.388657
	14.0833	0.0621014		14.0833	0.278717		14.0833	0.394516
	14.1	0.0572185		14.1	0.324616		14.1	0.402328
	14.1167	0.0581951		14.1167	0.402741		14.1167	0.403305
	14.1333	0.0591717		14.1333	0.4711		14.1333	0.375961
	14.15	0.0542889		14.15	0.503326		14.15	0.334946
	14.1667	0.0445232		14.1667	0.493561		14.1667	0.29393
	14.1833	0.0376873		14.1833	0.437897		14.1833	0.275375
	14.2	0.040617		14.2	0.37735		14.2	0.287094
	14.2167	0.0454998		14.2167	0.333404		14.2167	0.295883
	14.2333	0.0464764		14.2333	0.308014		14.2333	0.282211
	14.25	0.0445232		14.25	0.300201		14.25	0.243149
	14.2667	0.0415935		14.2667	0.290436		14.2667	0.213852
	14.2833	0.0386639		14.2833	0.288483		14.2833	0.20311
	14.3	0.0328045		14.3	0.284576		14.3	0.181625
	14.3167	0.0220623		14.3167	0.273834		14.3167	0.143539
	14.3333	0.00839043		14.3333	0.263092		14.3333	0.119125
	14.35	-0.00235176		14.35	0.235748		14.35	0.141586
	14.3667	-0.00430489		14.3667	0.196686		14.3667	0.191391
	14.3833	0.00350761		14.3833	0.170319		14.3833	0.223618
	14.4	0.0142498		14.4	0.18692		14.4	0.222641
	14.4167	0.0191326		14.4167	0.244537		14.4167	0.23436
	14.4333	0.0210857		14.4333	0.302154		14.4333	0.284164
	14.45	0.0259685		14.45	0.328522		14.45	0.354477
	14.4667	0.0357342		14.4667	0.327545		14.4667	0.410141
	14.4833	0.0435467		14.4833	0.307037		14.4833	0.419907
	14.5	0.0484295		14.5	0.274811		14.5	0.38768
	14.5167	0.0484295		14.5167	0.2211		14.5167	0.336899
	14.5333	0.0435467		14.5333	0.161529		14.5333	0.277328
	14.55	0.0357342		14.55	0.118561		14.55	0.213852
	14.5667	0.0259685		14.5667	0.116608		14.5667	0.139633
	14.5833	0.0171795		14.5833	0.150787		14.5833	0.0898285
	14.6	0.0113201		14.6	0.206451		14.6	0.0859222
	14.6167	0.0064373		14.6167	0.259186		14.6167	0.127914
	14.6333	0.00448418		14.6333	0.282623		14.6333	0.199204
	14.65	0.00546074		14.65	0.282623		14.65	0.261703
	14.6667	0.00936699		14.6667	0.274811		14.6667	0.279282
	14.6833	0.0122967		14.6833	0.267975		14.6833	0.240219
	14.7	0.00936699		14.7	0.257233		14.7	0.161118
	14.7167	-0.00235176		14.7167	0.247467		14.7167	0.0917816
	14.7333	-0.0170002		14.7333	0.236725		14.7333	0.0429535
	14.75	-0.0267658		14.75	0.21817		14.75	0.019516
	14.7667	-0.0238361		14.7667	0.187897		14.7667	0.0322113
	14.7833	-0.013094		14.7833	0.166412		14.7833	0.097641
	14.8	-0.00235176		14.8	0.169342		14.8	0.192368
	14.8167	-0.0013752		14.8167	0.183014		14.8167	0.23436
	14.8333	-0.0091877		14.8333	0.188873		14.8333	0.184555
	14.85	-0.0209065		14.85	0.176178		14.85	0.0732269
	14.8667	-0.0257893		14.8667	0.151764		14.8667	-0.0283356
	14.8833	-0.0228596		14.8833	0.136139		14.8833	-0.0713043
	14.9	-0.0121174		14.9	0.136139		14.9	-0.0390778
	14.9167	-0.0013752		14.9167	0.146881		14.9167	0.04393
	14.9333	-0.0013752		14.9333	0.151764		14.9333	0.112289
	14.95	-0.0091877		14.95	0.134186		14.95	0.102524
	14.9667	-0.0209065		14.9667	0.113678		14.9667	0.00975037
	14.9833	-0.0296955		14.9833	0.104889		14.9833	-0.113296
	15	-0.0345783		15	0.117584		15	-0.17775
	15.0167	-0.0384846		15.0167	0.139069		15.0167	-0.149429
	15.0333	-0.0384846		15.0333	0.150787		15.0333	-0.08107
	15.05	-0.0345783		15.05	0.152741		15.05	-0.0615387
	15.0667	-0.0296955		15.0667	0.12735		15.0667	-0.103531
	15.0833	-0.0296955		15.0833	0.0990295		15.0833	-0.157242
	15.1	-0.0326252		15.1	0.0746155		15.1	-0.173843
	15.1167	-0.0345783		15.1167	0.059967		15.1167	-0.142593
	15.1333	-0.0306721		15.1333	0.0638733		15.1333	-0.08107
	15.15	-0.0248127		15.15	0.0609436		15.15	-0.0361481
	15.1667	-0.0248127		15.1667	0.0619202		15.1667	-0.0224762
	15.1833	-0.0306721		15.1833	0.0658264		15.1833	-0.0263825
	15.2	-0.0355549		15.2	0.0716858		15.2	-0.0234528
	15.2167	-0.0365315		15.2167	0.0482483		15.2167	-0.00880432
	15.2333	-0.0345783		15.2333	0.00527954		15.2333	-0.0107574
	15.25	-0.0267658		15.25	-0.0279236		15.25	-0.0244293
	15.2667	-0.0228596		15.2667	-0.0367126		15.2667	-0.0166168
	15.2833	-0.0238361		15.2833	-0.0376892		15.2833	0.00975037
	15.3	-0.0296955		15.3	-0.0464783		15.3	0.0156097
	15.3167	-0.0355549		15.3167	-0.0484314		15.3167	-0.0127106
	15.3333	-0.0404377		15.3333	-0.0357361		15.3333	-0.0302887
	15.35	-0.0433674		15.35	-0.00741577		15.35	0.0156097
	15.3667	-0.0433674		15.3667	0.0238342		15.3667	0.0712738
	15.3833	-0.0423908		15.3833	0.0482483		15.3833	0.0888519
	15.4	-0.0394611		15.4	0.0726624		15.4	0.04393
	15.4167	-0.037508		15.4167	0.0960999		15.4167	-0.0205231
	15.4333	-0.0414143		15.4333	0.118561		15.4333	-0.0683746
	15.45	-0.053133		15.45	0.123444		15.45	-0.100601
	15.4667	-0.0668049		15.4667	0.116608		15.4667	-0.130875
	15.4833	-0.0755939		15.4833	0.0902405		15.4833	-0.17189
	15.5	-0.0755939		15.5	0.0570374		15.5	-0.220718
	15.5167	-0.0668049		15.5167	0.0472717		15.5167	-0.2715
	15.5333	-0.059969		15.5333	0.0628967		15.5333	-0.285172
	15.55	-0.053133		15.55	0.0921936		15.55	-0.254898
	15.5667	-0.0492268		15.5667	0.098053		15.5667	-0.202164
	15.5833	-0.044344		15.5833	0.0794983		15.5833	-0.180679
	15.6	-0.0365315		15.6	0.0521545		15.6	-0.193375
	15.6167	-0.028719		15.6167	0.0296936		15.6167	-0.226578
	15.6333	-0.021883		15.6333	0.00918579		15.6333	-0.277359
	15.65	-0.0209065		15.65	0.00137329		15.65	-0.321304
	15.6667	-0.0248127		15.6667	-0.0103455		15.6667	-0.315445
	15.6833	-0.0326252		15.6833	-0.00643921		15.6833	-0.243179
	15.7	-0.0404377		15.7	0.0121155		15.7	-0.139664
	15.7167	-0.044344		15.7167	0.0589905		15.7167	-0.0693512
	15.7333	-0.0453205		15.7333	0.113678		15.7333	-0.089859
	15.75	-0.044344		15.75	0.138092		15.75	-0.196304
	15.7667	-0.0423908		15.7667	0.130279		15.7667	-0.326187
	15.7833	-0.0404377		15.7833	0.101959		15.7833	-0.384781
	15.8	-0.037508		15.8	0.0765686		15.8	-0.349625
	15.8167	-0.037508		15.8167	0.0589905		15.8167	-0.269547
	15.8333	-0.0404377		15.8333	0.0462952		15.8333	-0.209976
	15.85	-0.0423908		15.85	0.0238342		15.85	-0.189468
	15.8667	-0.0394611		15.8667	-0.00546265		15.8667	-0.187515
	15.8833	-0.0365315		15.8833	-0.0279236		15.8833	-0.211929
	15.9	-0.0394611		15.9	-0.0093689		15.9	-0.263687
	15.9167	-0.0472736		15.9167	0.0482483		15.9167	-0.316422
	15.9333	-0.0560627		15.9333	0.100983		15.9333	-0.317398
	15.95	-0.0638752		15.95	0.116608		15.95	-0.263687
	15.9667	-0.068758		15.9667	0.0814514		15.9667	-0.192398
	15.9833	-0.0736408		15.9833	0.0414124		15.9833	-0.137711
	16	-0.0775471		16	0.0335999		16	-0.121109
	16.0167	-0.0785236		16.0167	0.0472717		16.0167	-0.1465
	16.0333	-0.0736408		16.0333	0.0746155		16.0333	-0.184586
	16.05	-0.0638752		16.05	0.0794983		16.05	-0.205093
	16.0667	-0.0570393		16.0667	0.0609436		16.0667	-0.198257
	16.0833	-0.0550861		16.0833	0.0267639		16.0833	-0.187515
	16.1	-0.0580158		16.1	-0.0103455		16.1	-0.184586
	16.1167	-0.0628986		16.1167	-0.0230408		16.1167	-0.199234
	16.1333	-0.0668049		16.1333	-0.0259705		16.1333	-0.23732
	16.15	-0.0658283		16.15	-0.0357361		16.15	-0.295914
	16.1667	-0.059969		16.1667	-0.0533142		16.1667	-0.356461
	16.1833	-0.0550861		16.1833	-0.0747986		16.1833	-0.39064
	16.2	-0.0541096		16.2	-0.0796814		16.2	-0.381851
	16.2167	-0.0589924		16.2167	-0.0533142		16.2167	-0.313492
	16.2333	-0.059969		16.2333	-0.000579834		16.2333	-0.231461
	16.25	-0.0550861		16.25	0.0502014		16.25	-0.17189
	16.2667	-0.044344		16.2667	0.0707092		16.2667	-0.157242
	16.2833	-0.0365315		16.2833	0.0619202		16.2833	-0.169937
	16.3	-0.0316486		16.3	0.066803		16.3	-0.186539
	16.3167	-0.0336018		16.3167	0.0804749		16.3167	-0.214859
	16.3333	-0.037508		16.3333	0.0882874		16.3333	-0.229507
	16.35	-0.0394611		16.35	0.0736389		16.35	-0.242203
	16.3667	-0.0384846		16.3667	0.0394592		16.3667	-0.256851
	16.3833	-0.0404377		16.3833	0.0306702		16.3833	-0.247086
	16.4	-0.0472736		16.4	0.0296936		16.4	-0.195328
	16.4167	-0.0541096		16.4167	0.0326233		16.4167	-0.117203
	16.4333	-0.0580158		16.4333	0.0218811		16.4333	-0.0927887
	16.45	-0.0589924		16.45	-0.011322		16.45	-0.129898
	16.4667	-0.0580158		16.4667	-0.0328064		16.4667	-0.179703
	16.4833	-0.0560627		16.4833	-0.0376892		16.4833	-0.205093
	16.5	-0.0570393		16.5	-0.00643921		16.5	-0.217789
	16.5167	-0.0589924		16.5167	0.0257874		16.5167	-0.247086
	16.5333	-0.0648518		16.5333	0.0414124		16.5333	-0.261734
	16.55	-0.0658283		16.55	0.0609436		16.55	-0.244156
	16.5667	-0.0638752		16.5667	0.098053		16.5667	-0.223648
	16.5833	-0.059969		16.5833	0.148834		16.5833	-0.245132
	16.6	-0.0580158		16.6	0.177154		16.6	-0.306656
	16.6167	-0.059969		16.6167	0.190826		16.6167	-0.343765
	16.6333	-0.0609455		16.6333	0.197662		16.6333	-0.320328
	16.65	-0.0628986		16.65	0.212311		16.65	-0.266617
	16.6667	-0.0648518		16.6667	0.213287		16.6667	-0.232437
	16.6833	-0.0648518		16.6833	0.206451		16.6833	-0.242203
	16.7	-0.059969		16.7	0.219147		16.7	-0.260757
	16.7167	-0.0492268		16.7167	0.262116		16.7167	-0.263687
	16.7333	-0.0384846		16.7333	0.316803		16.7333	-0.245132
	16.75	-0.0355549		16.75	0.334381		16.75	-0.208023
	16.7667	-0.037508		16.7667	0.323639		16.7667	-0.156265
	16.7833	-0.0423908		16.7833	0.302154		16.7833	-0.113296
	16.8	-0.0423908		16.8	0.288483		16.8	-0.0957184
	16.8167	-0.0414143		16.8167	0.263092		16.8167	-0.0947418
	16.8333	-0.037508		16.8333	0.227936		16.8333	-0.0957184
	16.85	-0.0355549		16.85	0.211334		16.85	-0.0947418
	16.8667	-0.0355549		16.8667	0.229889		16.8667	-0.125015
	16.8833	-0.037508		16.8833	0.253326		16.8833	-0.193375
	16.9	-0.0462971		16.9	0.274811		16.9	-0.26857
	16.9167	-0.0570393		16.9167	0.294342		16.9167	-0.309586
	16.9333	-0.068758		16.9333	0.317779		16.9333	-0.324234
	16.95	-0.0765705		16.95	0.327545		16.95	-0.326187
	16.9667	-0.0736408		16.9667	0.316803		16.9667	-0.324234
	16.9833	-0.0648518		16.9833	0.325592		16.9833	-0.310562
	17	-0.0580158		17	0.335358		17	-0.280289
	17.0167	-0.0560627		17.0167	0.333404		17.0167	-0.247086
	17.0333	-0.0619221		17.0333	0.284576		17.0333	-0.220718
	17.05	-0.068758		17.05	0.224029		17.05	-0.218765
	17.0667	-0.0755939		17.0667	0.182037		17.0667	-0.227554
	17.0833	-0.0785236		17.0833	0.168366		17.0833	-0.244156
	17.1	-0.0814533		17.1	0.194733		17.1	-0.269547
	17.1167	-0.0853596		17.1167	0.232819		17.1167	-0.307632
	17.1333	-0.0892658		17.1333	0.273834		17.1333	-0.350601
	17.15	-0.0863361		17.15	0.304108		17.15	-0.372086
	17.1667	-0.0765705		17.1667	0.334381		17.1667	-0.367203
	17.1833	-0.0638752		17.1833	0.359772		17.1833	-0.341812
	17.2	-0.0560627		17.2	0.350983		17.2	-0.322281
	17.2167	-0.0521565		17.2167	0.296295		17.2167	-0.315445
	17.2333	-0.0492268		17.2333	0.217194		17.2333	-0.305679
	17.25	-0.044344		17.25	0.151764		17.25	-0.291031
	17.2667	-0.0414143		17.2667	0.132233		17.2667	-0.270523
	17.2833	-0.0414143		17.2833	0.15567		17.2833	-0.24025
	17.3	-0.0433674		17.3	0.183991		17.3	-0.193375
	17.3167	-0.0462971		17.3167	0.198639		17.3167	-0.148453
	17.3333	-0.0472736		17.3333	0.190826		17.3333	-0.122086
	17.35	-0.0482502		17.35	0.180084		17.35	-0.118179
	17.3667	-0.0492268		17.3667	0.187897		17.3667	-0.126968
	17.3833	-0.0502033		17.3833	0.199616		17.3833	-0.127945
	17.4	-0.0502033		17.4	0.205475		17.4	-0.117203
	17.4167	-0.0502033		17.4167	0.187897		17.4167	-0.0986481
	17.4333	-0.0492268		17.4333	0.151764		17.4333	-0.0879059
	17.45	-0.044344		17.45	0.111725		17.45	-0.0918121
	17.4667	-0.0394611		17.4667	0.0785217		17.4667	-0.113296
	17.4833	-0.0404377		17.4833	0.0619202		17.4833	-0.144546
	17.5	-0.0502033		17.5	0.0677795		17.5	-0.180679
	17.5167	-0.0648518		17.5167	0.0785217		17.5167	-0.219742
	17.5333	-0.0775471		17.5333	0.0834045		17.5333	-0.270523
	17.55	-0.0804768		17.55	0.0628967		17.55	-0.327164
	17.5667	-0.0775471		17.5667	0.0189514		17.5667	-0.361343
	17.5833	-0.068758		17.5833	-0.0191345		17.5833	-0.353531
	17.6	-0.0570393		17.6	-0.0445251		17.6	-0.307632
	17.6167	-0.0404377		17.6167	-0.0435486		17.6167	-0.263687
	17.6333	-0.0238361		17.6333	-0.033783		17.6333	-0.261734
	17.65	-0.0189533		17.65	-0.000579834		17.65	-0.29689
	17.6667	-0.0316486		17.6667	0.0570374		17.6667	-0.349625
	17.6833	-0.0502033		17.6833	0.113678		17.6833	-0.388687
	17.7	-0.0658283		17.7	0.151764		17.7	-0.394547
	17.7167	-0.0755939		17.7167	0.149811		17.7167	-0.378922
	17.7333	-0.0775471		17.7333	0.114655		17.7333	-0.343765
	17.75	-0.0707111		17.75	0.059967		17.75	-0.326187
	17.7667	-0.0570393		17.7667	0.0062561		17.7667	-0.319351
	17.7833	-0.044344		17.7833	-0.0249939		17.7833	-0.292984
	17.8	-0.037508		17.8	-0.0279236		17.8	-0.232437
	17.8167	-0.0365315		17.8167	-0.00448608		17.8167	-0.14064
	17.8333	-0.0414143		17.8333	0.0423889		17.8333	-0.0927887
	17.85	-0.0472736		17.85	0.0882874		17.85	-0.117203
	17.8667	-0.053133		17.8667	0.116608		17.8667	-0.180679
	17.8833	-0.0628986		17.8833	0.122467		17.8833	-0.219742
	17.9	-0.0736408		17.9	0.0921936		17.9	-0.208023
	17.9167	-0.0795002		17.9167	0.0736389		17.9167	-0.211929
	17.9333	-0.0804768		17.9333	0.0794983		17.9333	-0.231461
	17.95	-0.0795002		17.95	0.108795		17.95	-0.257828
	17.9667	-0.0765705		17.9667	0.135162		17.9667	-0.272476
	17.9833	-0.0628986		17.9833	0.131256		17.9833	-0.272476
	18	-0.044344		18	0.103912		18	-0.258804
	18.0167	-0.028719		18.0167	0.0726624		18.0167	-0.228531
	18.0333	-0.021883		18.0333	0.0580139		18.0333	-0.212906
	18.05	-0.0238361		18.05	0.0658264		18.05	-0.231461
	18.0667	-0.0257893		18.0667	0.0804749		18.0667	-0.260757
	18.0833	-0.0257893		18.0833	0.0834045		18.0833	-0.273453
	18.1	-0.0238361		18.1	0.0882874		18.1	-0.257828
	18.1167	-0.0228596		18.1167	0.0921936		18.1167	-0.244156
	18.1333	-0.028719		18.1333	0.107819		18.1333	-0.262711
	18.15	-0.0365315		18.15	0.125397		18.15	-0.300797
	18.1667	-0.0414143		18.1667	0.117584		18.1667	-0.319351
	18.1833	-0.0404377		18.1833	0.0843811		18.1833	-0.298843
	18.2	-0.0355549		18.2	0.044342		18.2	-0.285172
	18.2167	-0.0326252		18.2167	0.00820923		18.2167	-0.312515
	18.2333	-0.0355549		18.2333	-0.0093689		18.2333	-0.360367
	18.25	-0.0433674		18.25	0.00234985		18.25	-0.385757
	18.2667	-0.0541096		18.2667	0.0531311		18.2667	-0.387711
	18.2833	-0.0668049		18.2833	0.103912		18.2833	-0.3965
	18.3	-0.0736408		18.3	0.130279		18.3	-0.401382
	18.3167	-0.0707111		18.3167	0.12735		18.3167	-0.366226
	18.3333	-0.0580158		18.3333	0.101959		18.3333	-0.279312
	18.35	-0.0482502		18.35	0.0697327		18.35	-0.187515
	18.3667	-0.0462971		18.3667	0.0492249		18.3667	-0.14357
	18.3833	-0.0492268		18.3833	0.051178		18.3833	-0.157242
	18.4	-0.0492268		18.4	0.0423889		18.4	-0.199234
	18.4167	-0.0472736		18.4167	0.0248108		18.4167	-0.236343
	18.4333	-0.0492268		18.4333	0.00820923		18.4333	-0.26857
	18.45	-0.0580158		18.45	-0.00253296		18.45	-0.301773
	18.4667	-0.0668049		18.4667	-0.0093689		18.4667	-0.342789
	18.4833	-0.0707111		18.4833	-0.0523376		18.4833	-0.375015
	18.5	-0.0668049		18.5	-0.0982361		18.5	-0.402359
	18.5167	-0.0589924		18.5167	-0.133392		18.5167	-0.445328
	18.5333	-0.0511799		18.5333	-0.130463		18.5333	-0.524429
	18.55	-0.0482502		18.55	-0.080658		18.55	-0.600601
	18.5667	-0.0521565		18.5667	-0.0142517		18.5667	-0.630875
	18.5833	-0.059969		18.5833	0.0560608		18.5833	-0.606461
	18.6	-0.0658283		18.6	0.0873108		18.6	-0.534195
	18.6167	-0.0658283		18.6167	0.0765686		18.6167	-0.432632
	18.6333	-0.0668049		18.6333	0.0404358		18.6333	-0.318375
	18.65	-0.0668049		18.65	0.00137329		18.65	-0.258804
	18.6667	-0.0628986		18.6667	-0.0132751		18.6667	-0.278336
	18.6833	-0.0560627		18.6833	0.00137329		18.6833	-0.334976
	18.7	-0.0511799		18.7	0.0267639		18.7	-0.392593
	18.7167	-0.053133		18.7167	0.0570374		18.7167	-0.42775
	18.7333	-0.0560627		18.7333	0.0746155		18.7333	-0.432632
	18.75	-0.053133		18.75	0.091217		18.75	-0.433609
	18.7667	-0.0482502		18.7667	0.0970764		18.7667	-0.461929
	18.7833	-0.044344		18.7833	0.0951233		18.7833	-0.514664
	18.8	-0.0433674		18.8	0.0853577		18.8	-0.54982
	18.8167	-0.044344		18.8167	0.066803		18.8167	-0.541031
	18.8333	-0.0462971		18.8333	0.051178		18.8333	-0.523453
	18.85	-0.053133		18.85	0.0472717		18.85	-0.523453
	18.8667	-0.0609455		18.8667	0.0609436		18.8667	-0.538101
	18.8833	-0.0677814		18.8833	0.0804749		18.8833	-0.54689
	18.9	-0.0726643		18.9	0.0853577		18.9	-0.531265
	18.9167	-0.0755939		18.9167	0.0746155		18.9167	-0.497086
	18.9333	-0.0775471		18.9333	0.028717		18.9333	-0.465836
	18.95	-0.0785236		18.95	-0.0367126		18.95	-0.465836
	18.9667	-0.0765705		18.9667	-0.096283		18.9667	-0.495132
	18.9833	-0.0746174		18.9833	-0.120697		18.9833	-0.5215
	19	-0.0775471		19	-0.101166		19	-0.520523
	19.0167	-0.084383		19.0167	-0.080658		19.0167	-0.488297
	19.0333	-0.0902424		19.0333	-0.0679626		19.0333	-0.446304
	19.05	-0.0882893		19.05	-0.0728455		19.05	-0.408218
	19.0667	-0.0804768		19.0667	-0.0845642		19.0667	-0.391617
	19.0833	-0.0716877		19.0833	-0.080658		19.0833	-0.388687
	19.1	-0.0668049		19.1	-0.0542908		19.1	-0.3965
	19.1167	-0.0707111		19.1167	-0.0191345		19.1167	-0.413101
	19.1333	-0.0775471		19.1333	0.00332642		19.1333	-0.428726
	19.15	-0.0824299		19.15	0.0189514		19.15	-0.437515
	19.1667	-0.0834064		19.1667	0.0394592		19.1667	-0.433609
	19.1833	-0.0795002		19.1833	0.051178		19.1833	-0.443375
	19.2	-0.0746174		19.2	0.0384827		19.2	-0.470718
	19.2167	-0.068758		19.2167	-0.00643921		19.2167	-0.525406
	19.2333	-0.0619221		19.2333	-0.0679626		19.2333	-0.57814
	19.25	-0.0511799		19.25	-0.112884		19.25	-0.597672
	19.2667	-0.0394611		19.2667	-0.11972		19.2667	-0.593765
	19.2833	-0.0326252		19.2833	-0.104095		19.2833	-0.590836
	19.3	-0.0336018		19.3	-0.103119		19.3	-0.606461
	19.3167	-0.0384846		19.3167	-0.134369		19.3167	-0.603531
	19.3333	-0.0453205		19.3333	-0.167572		19.3333	-0.571304
	19.35	-0.0462971		19.35	-0.175384		19.35	-0.534195
	19.3667	-0.0404377		19.3667	-0.145111		19.3667	-0.544937
	19.3833	-0.0306721		19.3833	-0.124603		19.3833	-0.608414
	19.4	-0.0248127		19.4	-0.132416		19.4	-0.678726
	19.4167	-0.0296955		19.4167	-0.148041		19.4167	-0.710953
	19.4333	-0.0433674		19.4333	-0.133392		19.4333	-0.696304
	19.45	-0.0580158		19.45	-0.0992126		19.45	-0.658218
	19.4667	-0.0658283		19.4667	-0.0767517		19.4667	-0.60939
	19.4833	-0.0648518		19.4833	-0.0591736		19.4833	-0.561539
	19.5	-0.0580158		19.5	-0.0386658		19.5	-0.539078
	19.5167	-0.0492268		19.5167	-0.0093689		19.5167	-0.555679
	19.5333	-0.0423908		19.5333	0.0101624		19.5333	-0.613297
	19.55	-0.0414143		19.55	-0.00448608		19.55	-0.688492
	19.5667	-0.0472736		19.5667	-0.0474548		19.5667	-0.762711
	19.5833	-0.0550861		19.5833	-0.0982361		19.5833	-0.810562
	19.6	-0.059969		19.6	-0.123627		19.6	-0.803726
	19.6167	-0.0619221		19.6167	-0.124603		19.6167	-0.752945
	19.6333	-0.0628986		19.6333	-0.111908		19.6333	-0.693375
	19.65	-0.0648518		19.65	-0.0914001		19.65	-0.663101
	19.6667	-0.0638752		19.6667	-0.080658		19.6667	-0.633804
	19.6833	-0.0550861		19.6833	-0.0835876		19.6833	-0.591812
	19.7	-0.037508		19.7	-0.096283		19.7	-0.550797
	19.7167	-0.0170002		19.7167	-0.103119		19.7167	-0.529312
	19.7333	-0.00723457		19.7333	-0.0845642		19.7333	-0.525406
	19.75	-0.00821114		19.75	-0.0533142		19.75	-0.530289
	19.7667	-0.0179768		19.7667	-0.0308533		19.7667	-0.550797
	19.7833	-0.0316486		19.7833	-0.0347595		19.7833	-0.582047
	19.8	-0.0433674		19.8	-0.0816345		19.8	-0.616226
	19.8167	-0.0541096		19.8167	-0.136322		19.8167	-0.61525
	19.8333	-0.0619221		19.8333	-0.174408		19.8333	-0.585953
	19.85	-0.0658283		19.85	-0.167572		19.85	-0.544937
	19.8667	-0.0677814		19.8667	-0.132416		19.8667	-0.511734
	19.8833	-0.0677814		19.8833	-0.0835876		19.8833	-0.480484
	19.9	-0.0638752		19.9	-0.0415955		19.9	-0.443375
	19.9167	-0.0589924		19.9167	-0.0367126		19.9167	-0.407242
	19.9333	-0.059969		19.9333	-0.0621033		19.9333	-0.373062
	19.95	-0.0677814		19.95	-0.0953064		19.95	-0.333023
	19.9667	-0.0775471		19.9667	-0.110931		19.9667	-0.306656
	19.9833	-0.0775471		19.9833	-0.110931		19.9833	-0.310562
	20	-0.0668049		20	-0.096283		20	-0.345718

## Sheet: Fig. 3a
	Concentration of αPD-L1/nM	Optical density (a.u.)				Concentration of Tri-NAb/nM	Optical density (a.u.)
	7.94729e-06	0.0521	0.052	0.051		9.93411e-06	0.0677	0.0691	0.068
	3.17891e-05	0.0438	0.0446	0.043		3.97364e-05	0.0994	0.1017	0.1
	0.000127157	0.0348	0.0349	0.033		0.000158946	0.106	0.1066	0.109
	0.000508626	0.0309	0.0312	0.031		0.000635783	0.1141	0.115	0.115
	0.0020345	0.0443	0.0446	0.044		0.00254313	0.1293	0.1306	0.132
	0.00813802	0.0616	0.0627	0.06		0.0101725	0.1539	0.1547	0.155
	0.0325521	0.1555	0.1593	0.149		0.0406901	0.1665	0.1691	0.167
	0.130208	0.5067	0.5117	0.486		0.16276	0.2595	0.2607	0.258
	8.33333	0.5771	0.589	0.557		0.651042	0.4631	0.4693	0.465
	33.3333	0.529	0.5478	0.511		41.6667	0.5679	0.5781	0.551
	133.333	0.5168	0.5329	0.493		166.667	0.5281	0.5387	0.515
	166.667	0.532	0.5501	0.503		666.667	0.526	0.539	0.509
	333.333	0.5315	0.5451	0.498		1333.33	0.5101	0.5237	0.498
	Concentration of α4-1BB/nM	Optical density (a.u.)				Concentration of Tri-NAb/nM	Optical density (a.u.)
	133.333	0.5434	0.5702	0.591		66.6667	0.7419	0.7594	0.7748
	33.3333	0.6025	0.6259	0.6432		33.3333	0.7874	0.8015	0.8085
	0.520833	0.5086	0.5131	0.5223		2.08333	0.6002	0.6048	0.6089
	0.130208	0.1653	0.1617	0.1631		0.520833	0.3111	0.309	0.3124
	0.032552	0.064	0.0602	0.0607		0.130208	0.0775	0.075	0.0761
	0.008138	0.0205	0.0167	0.0171		0.032552	0.0267	0.0215	0.0228
	0.002035	0.0105	0.0065	0.0068		0.008138	0.0166	0.0124	0.0123
	0.000509	0.0051	1e-09	0.0004		0.002035	0.0341	0.0313	0.0332
						0.000509	0.0159	0.0132	0.0135
						0.000127	0.017	0.0129	0.0135
						3.18e-05	0.0306	0.0276	0.0283
						7.95e-06	0.0259	0.0216	0.0215
						1.99e-06	0.0243	0.0197	0.02
	Concentration of αNKG2A/nM	Optical density (a.u.)				Concentration of Tri-NAb/nM	Optical density (a.u.)
	133.333	0.8197	0.84	0.851		8.33333	0.8021	0.8242	0.8378
	33.3333	0.8458	0.8634	0.8759		2.08333	0.7967	0.833	0.8504
	8.33333	0.8634	0.8794	1.0157		0.520833	0.8455	0.8788	0.8987
	0.520833	0.9987	1.0049	1.0157		0.130208	1.0032	1.0123	1.018
	0.130208	0.8304	0.8301	0.8324		0.032552	1.0082	1.02	1.0272
	0.032552	0.5739	0.5833	0.5887		0.008138	0.5019	0.5072	0.5117
	0.008138	0.6161	0.623	0.6296		0.002035	0.2963	0.303	0.3048
	0.002035	0.3417	0.3444	0.3467		0.000509	0.1578	0.1618	0.1631
						0.000127	0.1375	0.14	0.1408
						3.18e-05	0.135	0.1397	0.1409
						7.95e-06	0.1443	0.148	0.148
						1.99e-06	0.1589	0.1646	0.1665
						4.97e-07	0.1197	0.1199	0.1205

[truncated: 88 more sheets: Fig. 3b, Fig. 3c, Fig. 3d, Fig. 3e, Fig. 3f, Fig. 3i, Fig. 3j, Fig. 3k, Fig. 3l, Fig. 3m, Fig. 4a, Fig. 4c, Fig. 4e, Fig. 4f, Fig. 4g, Fig. 4j, Fig. 4m, Fig. 6b, Fig. 6c, Fig. 6e …]
